# Supplementary material for: Synaptic protein CSF levels relate to memory scores in individuals without dementia
Source: Alzheimers Res Ther. 2025 Mar 3;17:56. doi: 10.1186/s13195-025-01703-z (PMC11877693; doi:10.1186/s13195-025-01703-z)
Supplement: Supplementary file 1 — Supplementary Material 1 [file 13195_2025_1703_MOESM1_ESM.xlsx]

## Sheet: Supplementary Table 1
Supplementary table 1: Associations of synaptic protein levels with immediate and delayed recall on memory tests. Results are shown sorted on the p-value of the interaction term between protein level and diagnostic group per dataset and outcome.
UniProt	Gene	Synaptic locations and processes	in Presynapse (1=Yes, 0=No)	in Postsynapse (1=Yes, 0=No)	in Synaptic signaling (1=Yes, 0=No)	in Synapse organization (1=Yes, 0=No)	Dataset	Outcome	Model 1: age, sex, education, diagnostic group		Model 2: model 1 + interaction protein level:diagnostic group
												Controls		Preclinical AD		MCI normal amyloid		Prodromal AD
									Estimated trend	p-value	Interaction p-value	Estimated trend	p-value	Estimated trend	p-value	Estimated trend	p-value	Estimated trend	p-value
Q13275	SEMA3F	regulation of postsynapse organization (GO:0099175);regulation of postsynapse organization (GO:0099175)	0	0	0	1	EMIF-AD MBD	Immediate recall (Z-score)	0.029	0.83	0.0003	-0.36	0.051	-0.14	0.68	-0.33	0.36	0.89	0.00019
Q8IUK8	CBLN2	regulation of presynapse assembly (GO:1905606)	0	0	0	1	EMIF-AD MBD	Immediate recall (Z-score)	0.15	0.035	0.0012	-0.02	0.88	0.19	0.17	-0.26	0.096	0.47	8.6e-05
Q15223	NECTIN1	integral component of presynaptic active zone membrane (GO:0099059);regulation of synapse organization (GO:0050807)	1	0	0	1	ADNI	Immediate recall (Z-score)	0.095	0.1	0.0043	-0.14	0.25	0.13	0.38	0.64	0.0003	0.067	0.39
P24043	LAMA2	synaptic cleft (GO:0043083)	0	0	0	0	EMIF-AD MBD	Immediate recall (Z-score)	0.048	0.52	0.0063	-0.15	0.26	-0.2	0.15	0.41	0.046	0.31	0.017
Q13275	SEMA3F	regulation of postsynapse organization (GO:0099175);regulation of postsynapse organization (GO:0099175)	0	0	0	1	EMIF-AD MBD	Delayed recall (Z-score)	0.033	0.76	0.0066	-0.19	0.2	-0.13	0.63	-0.21	0.46	0.61	0.0018
P12830	CDH1	postsynapse (GO:0098794);regulation of protein catabolic process at postsynapse, modulating synaptic transmission (GO:0099576)	0	1	0	0	EMIF-AD MBD	Delayed recall (Z-score)	0.032	0.76	0.0096	0.055	0.74	-0.33	0.1	-0.32	0.21	0.54	0.0066
Q9H4D0	CLSTN2	integral component of postsynaptic density membrane (GO:0099061)	0	1	0	0	EMIF-AD MBD	Immediate recall (Z-score)	0.25	0.0013	0.011	0.052	0.69	0.12	0.33	0.39	0.081	0.64	1.9e-05
Q9BQT9	CLSTN3	regulation of presynapse assembly (GO:1905606);integral component of postsynaptic density membrane (GO:0099061);integral component of postsynaptic density membrane (GO:0099061)	0	1	0	1	ADNI	Delayed recall (Z-score)	0.14	0.093	0.017	-0.21	0.2	0.56	0.0032	0.28	0.12	0.07	0.59
Q9H4D0	CLSTN2	integral component of postsynaptic density membrane (GO:0099061)	0	1	0	0	EMIF-AD MBD	Delayed recall (Z-score)	0.067	0.33	0.024	-0.23	0.052	0.17	0.13	0.25	0.16	0.2	0.14
Q92542	NCSTN	integral component of presynaptic membrane (GO:0099056)	1	0	0	0	ADNI	Immediate recall (Z-score)	0.051	0.42	0.028	-0.13	0.4	0.13	0.36	0.56	0.0044	-0.021	0.81
P10124	SRGN	postsynaptic specialization, intracellular component (GO:0099091);modulation of chemical synaptic transmission (GO:0050804);regulation of postsynapse organization (GO:0099175)	0	1	1	1	EMIF-AD MBD	Immediate recall (Z-score)	-0.035	0.75	0.028	-0.44	0.037	-0.2	0.34	0.61	0.071	0.16	0.34
P06727	APOA4	synapse (GO:0045202)	0	0	0	0	EMIF-AD MBD	Immediate recall (Z-score)	-0.063	0.35	0.03	0.2	0.081	-0.2	0.15	-0.088	0.52	-0.3	0.039
O14672	ADAM10	postsynapse (GO:0098794);postsynapse organization (GO:0099173);regulation of neurotransmitter receptor localization to postsynaptic specialization membrane (GO:0098696);protein catabolic process at postsynapse;regulation of postsynapse organization (GO:0099175)	0	1	0	1	EMIF-AD MBD	Delayed recall (Z-score)	0.025	0.7	0.034	-0.26	0.033	0.044	0.72	0.19	0.18	0.21	0.12
Q12860	CNTN1	anchored component of presynaptic membrane (GO:0099026);anchored component of postsynaptic membrane (GO:0099025)	1	1	0	0	ADNI	Delayed recall (Z-score)	-0.0056	0.93	0.034	-0.28	0.031	0.26	0.065	0.15	0.42	-0.014	0.86
O75487	GPC4	synapse (GO:0045202);anchored component of presynaptic membrane (GO:0099026);regulation of presynapse assembly (GO:1905606);synapse adhesion between pre- and post-synapse (GO:0099560);regulation of neurotransmitter receptor localization to postsynaptic specialization membrane (GO:0098696)	1	0	0	1	EMIF-AD MBD	Delayed recall (Z-score)	0.058	0.45	0.035	-0.28	0.045	0.14	0.32	0.26	0.11	0.21	0.19
Q9UPU3	SORCS3	integral component of postsynaptic density membrane (GO:0099061);postsynaptic modulation of chemical synaptic transmission (GO:0099170)	0	1	1	0	EMIF-AD MBD	Immediate recall (Z-score)	0.15	0.028	0.038	-0.036	0.76	0.08	0.55	0.16	0.32	0.45	0.00063
Q9UQM7	CAMK2A	presynaptic cytosol (GO:0099523);postsynaptic cytosol (GO:0099524);postsynaptic density (GO:0014069);regulation of synaptic vesicle docking (GO:0099148);regulation of neurotransmitter receptor localization to postsynaptic specialization membrane (GO:0098696)	1	1	0	0	EMIF-AD MBD	Immediate recall (Z-score)	0.12	0.088	0.039	0.064	0.63	0.29	0.039	-0.16	0.22	0.32	0.019
Q9UN36	NDRG2	postsynapse organization (GO:0099173)	0	0	0	1	EMIF-AD MBD	Immediate recall (Z-score)	0.062	0.45	0.045	-0.04	0.79	0.08	0.59	-0.32	0.13	0.4	0.015
P13521	SCG2	neuronal dense core vesicle (GO:0098992)	1	0	0	0	ADNI	Delayed recall (Z-score)	0.033	0.51	0.046	-0.17	0.14	0.28	0.018	0.11	0.41	0.0059	0.93
P55327	TPD52	synapse (GO:0045202)	0	0	0	0	EMIF-AD MBD	Delayed recall (Z-score)	0.056	0.43	0.046	-0.046	0.7	0.37	0.012	0.13	0.42	-0.18	0.22
P55287	CDH11	synapse (GO:0045202);modulation of chemical synaptic transmission (GO:0050804)	0	0	1	0	EMIF-AD MBD	Delayed recall (Z-score)	0.088	0.22	0.048	-0.16	0.18	0.23	0.085	0.4	0.038	0.088	0.55
P05067	APP	presynaptic active zone (GO:0048786);regulation of presynapse assembly (GO:1905606)	1	0	0	1	ADNI	Delayed recall (Z-score)	0.023	0.68	0.051	-0.21	0.099	0.26	0.056	0.2	0.2	-0.015	0.85
Q8IUK8	CBLN2	regulation of presynapse assembly (GO:1905606)	0	0	0	1	EMIF-AD MBD	Delayed recall (Z-score)	0.064	0.32	0.051	-0.11	0.39	0.27	0.039	-0.16	0.26	0.17	0.12
O60462	NRP2	integral component of postsynaptic membrane (GO:0099055);regulation of postsynapse organization (GO:0099175)	0	1	0	1	EMIF-AD MBD	Delayed recall (Z-score)	0.017	0.8	0.051	-0.21	0.071	-0.014	0.93	0.28	0.041	0.086	0.53
P05067	APP	presynaptic active zone (GO:0048786);regulation of presynapse assembly (GO:1905606)	1	0	0	1	ADNI	Immediate recall (Z-score)	0.047	0.39	0.053	-0.19	0.12	0.16	0.23	0.31	0.034	0.031	0.68
Q15375	EPHA7	integral component of postsynaptic specialization membrane (GO:0099060);integral component of postsynaptic density membrane (GO:0099061);regulation of postsynapse organization (GO:0099175);modulation of chemical synaptic transmission (GO:0050804)	0	1	1	1	EMIF-AD MBD	Immediate recall (Z-score)	0.12	0.14	0.054	-0.096	0.44	0.079	0.63	0.19	0.29	0.46	0.005
Q9Y4C0	NRXN3	regulation of postsynaptic membrane neurotransmitter receptor levels (GO:0099072);presynaptic modulation of chemical synaptic transmission (GO:0099171);presynaptic modulation of chemical synaptic transmission (GO:0099171);neurotransmitter receptor localization to postsynaptic specialization membrane (GO:0099645);postsynaptic density assembly (GO:0097107);regulation of postsynaptic membrane neurot…	0	0	1	1	EMIF-AD MBD	Immediate recall (Z-score)	0.17	0.025	0.054	0.045	0.72	0.17	0.22	-0.027	0.87	0.49	0.0008
P01213	PDYN	synaptic vesicle (GO:0008021);neuronal dense core vesicle lumen (GO:0099013)	1	0	0	0	EMIF-AD MBD	Delayed recall (Z-score)	0.086	0.22	0.054	-0.18	0.13	0.25	0.087	0.25	0.12	0.17	0.21
O14672	ADAM10	postsynapse (GO:0098794);postsynapse organization (GO:0099173);regulation of neurotransmitter receptor localization to postsynaptic specialization membrane (GO:0098696);protein catabolic process at postsynapse;regulation of postsynapse organization (GO:0099175)	0	1	0	1	EMIF-AD MBD	Immediate recall (Z-score)	0.031	0.68	0.056	-0.11	0.39	-0.14	0.29	0.14	0.4	0.33	0.024
Q9BY67	CADM1	maintenance of postsynaptic specialization structure (GO:0098880);integral component of postsynaptic membrane (GO:0099055);integral component of presynaptic membrane (GO:0099056);synapse adhesion between pre- and post-synapse (GO:0099560);presynapse assembly (GO:0099054);retrograde trans-synaptic signaling by trans-synaptic protein complex (GO:0098942);synapse assembly (GO:0007416)	1	1	1	1	EMIF-AD MBD	Immediate recall (Z-score)	0.14	0.067	0.056	0.0046	0.97	0.13	0.37	-0.093	0.66	0.48	0.0016
O94985	CLSTN1	postsynaptic endosome (GO:0098845);integral component of postsynaptic density membrane (GO:0099061);integral component of spine apparatus membrane (GO:0099065);neurotransmitter receptor transport to postsynaptic membrane (GO:0098969);regulation of synapse maturation (GO:0090128)	0	1	0	1	ADNI	Delayed recall (Z-score)	0.056	0.34	0.056	-0.19	0.16	0.31	0.019	0.15	0.33	0.018	0.83
P42262	GRIA2	integral component of presynaptic active zone membrane (GO:0099059);integral component of presynaptic membrane (GO:0099056);integral component of postsynaptic membrane (GO:0099055);integral component of presynaptic membrane (GO:0099056);ligand-gated ion channel activity involved in regulation of presynaptic membrane potential (GO:0099507);integral component of postsynaptic density membrane (GO:00…	1	1	0	0	EMIF-AD MBD	Delayed recall (Z-score)	0.048	0.45	0.056	-0.011	0.92	0.37	0.0065	-0.0075	0.96	-0.11	0.39
P01210	PENK	neuronal dense core vesicle lumen (GO:0099013);synaptic vesicle lumen (GO:0034592);synaptic signaling via neuropeptide (GO:0099538)	1	0	1	0	EMIF-AD MBD	Delayed recall (Z-score)	0.019	0.79	0.056	-0.22	0.058	0.21	0.12	0.21	0.2	0.015	0.92
Q9BQT9	CLSTN3	regulation of presynapse assembly (GO:1905606);integral component of postsynaptic density membrane (GO:0099061);integral component of postsynaptic density membrane (GO:0099061)	0	1	0	1	ADNI	Immediate recall (Z-score)	0.21	0.007	0.061	-0.12	0.43	0.44	0.014	0.4	0.023	0.21	0.096
P01303	NPY	regulation of presynaptic cytosolic calcium levels (GO:0099509);regulation of synaptic vesicle exocytosis (GO:2000300)	0	0	0	0	EMIF-AD MBD	Delayed recall (Z-score)	0.052	0.46	0.061	-0.12	0.31	0.32	0.027	0.21	0.19	-0.058	0.64
Q02246	CNTN2	anchored component of postsynaptic membrane (GO:0099025)	0	1	0	0	EMIF-AD MBD	Immediate recall (Z-score)	0.15	0.059	0.062	0.0078	0.95	0.07	0.64	0.095	0.58	0.53	0.0012
Q5VWW1	C1QL3	synaptic cleft (GO:0043083);neurotransmitter receptor localization to postsynaptic specialization membrane (GO:0099645);postsynaptic density assembly (GO:0097107)	0	0	0	1	EMIF-AD MBD	Immediate recall (Z-score)	0.23	0.017	0.063	0.084	0.62	-0.015	0.94	0.17	0.43	0.59	0.00048
Q9ULB1	NRXN1	integral component of presynaptic membrane (GO:0099056);regulation of trans-synaptic signaling by endocannabinoid, modulating synaptic transmission (GO:0150036);regulation of synaptic vesicle cycle (GO:0098693);integral component of presynaptic membrane (GO:0099056);presynapse assembly (GO:0099054);regulation of postsynaptic density assembly (GO:0099151);synapse adhesion between pre- and post-syn…	1	0	1	1	ADNI	Immediate recall (Z-score)	0.061	0.24	0.065	-0.15	0.2	0.12	0.32	0.34	0.018	0.047	0.52
Q6ZSJ9	SHISA6	integral component of postsynaptic density membrane (GO:0099061);postsynaptic neurotransmitter receptor diffusion trapping (GO:0098970);regulation of postsynaptic neurotransmitter receptor activity (GO:0098962)	0	1	0	0	EMIF-AD MBD	Immediate recall (Z-score)	0.066	0.35	0.065	-0.14	0.27	0.08	0.51	-0.03	0.87	0.35	0.012
Q8N126	CADM3	integral component of presynaptic membrane (GO:0099056)	1	0	0	0	ADNI	Delayed recall (Z-score)	0.02	0.72	0.066	-0.22	0.095	0.27	0.035	0.048	0.75	0.0049	0.95
Q8IW52	SLITRK4	regulation of synapse organization (GO:0050807)	0	0	0	1	EMIF-AD MBD	Delayed recall (Z-score)	-0.0043	0.95	0.066	-0.075	0.56	0.37	0.016	-0.11	0.42	-0.08	0.46
Q71U36	TUBA1A	regulation of synapse organization (GO:0050807)	0	0	0	1	EMIF-AD MBD	Delayed recall (Z-score)	0.002	0.97	0.066	0.068	0.57	-0.27	0.041	0.25	0.11	0.015	0.89
P29966	MARCKS	postsynaptic cytoskeleton (GO:0099571);presynaptic cytosol (GO:0099523);anchored component of presynaptic membrane (GO:0099026);anchored component of postsynaptic membrane (GO:0099025);regulation of modification of postsynaptic actin cytoskeleton (GO:1905274)	1	1	0	1	EMIF-AD MBD	Delayed recall (Z-score)	0.0044	0.95	0.068	-0.15	0.22	0.18	0.14	0.21	0.2	-0.2	0.17
Q92542	NCSTN	integral component of presynaptic membrane (GO:0099056)	1	0	0	0	ADNI	Delayed recall (Z-score)	0.0095	0.89	0.069	-0.2	0.22	0.1	0.5	0.45	0.027	-0.047	0.6
P61981	YWHAG	presynapse (GO:0098793);synapse (GO:0045202)	1	0	0	0	EMIF-AD MBD	Delayed recall (Z-score)	0.044	0.51	0.072	0.27	0.053	-0.12	0.42	0.22	0.14	-0.096	0.36
Q02246	CNTN2	anchored component of postsynaptic membrane (GO:0099025)	0	1	0	0	ADNI	Delayed recall (Z-score)	-0.0084	0.9	0.073	-0.23	0.12	0.3	0.077	0.18	0.32	-0.064	0.49
Q9ULB1	NRXN1	integral component of presynaptic membrane (GO:0099056);regulation of trans-synaptic signaling by endocannabinoid, modulating synaptic transmission (GO:0150036);regulation of synaptic vesicle cycle (GO:0098693);integral component of presynaptic membrane (GO:0099056);presynapse assembly (GO:0099054);regulation of postsynaptic density assembly (GO:0099151);synapse adhesion between pre- and post-syn…	1	0	1	1	ADNI	Delayed recall (Z-score)	0.015	0.79	0.073	-0.24	0.054	0.19	0.12	0.15	0.33	0.0099	0.9
Q8N9I0	SYT2	integral component of synaptic vesicle membrane (GO:0030285);calcium-dependent activation of synaptic vesicle fusion (GO:0099502)	1	0	0	0	EMIF-AD MBD	Delayed recall (Z-score)	0.055	0.52	0.078	-0.26	0.11	0.32	0.044	0.032	0.86	0.11	0.5
P12830	CDH1	postsynapse (GO:0098794);regulation of protein catabolic process at postsynapse, modulating synaptic transmission (GO:0099576)	0	1	0	0	EMIF-AD MBD	Immediate recall (Z-score)	0.1	0.37	0.079	-0.054	0.77	-0.24	0.29	0.35	0.25	0.48	0.025
P63104	YWHAZ	regulation of synapse maturation (GO:0090128);synaptic target recognition (GO:0008039);postsynaptic specialization (GO:0099572)	0	1	0	1	ADNI - CSF 48 panel	Delayed recall (Z-score)	-0.0487327	0.619621	0.0809452	0.451	0.0643027	-0.136	0.327895	0.141	0.615102	-0.307	0.127189
O14786	NRP1	integral component of postsynaptic membrane (GO:0099055);postsynapse organization (GO:0099173)	0	1	0	1	EMIF-AD MBD	Immediate recall (Z-score)	0.19	0.009	0.081	-0.023	0.85	0.15	0.29	0.23	0.14	0.45	0.0013
P04406	GAPDH	postsynaptic density, intracellular component (GO:0099092);extrinsic component of synaptic vesicle membrane (GO:0098850);ATP metabolic process in the postsynapse;regulation of synaptic vesicle neurotransmitter loading (GO:0099162)	1	1	0	0	ADNI - CSF 48 panel	Immediate recall (Z-score)	-0.249145	0.0843907	0.0819527	0.839	0.236386	-0.305	0.0638041	0.326	0.454535	-1.03	0.0379115
P13591	NCAM1	integral component of presynaptic membrane (GO:0099056);integral component of postsynaptic membrane (GO:0099055);synapse adhesion between pre- and post-synapse (GO:0099560);modulation of chemical synaptic transmission (GO:0050804)	1	1	1	1	ADNI	Delayed recall (Z-score)	0.0099	0.85	0.082	-0.22	0.043	0.18	0.15	0.049	0.72	0.053	0.48
Q9UQ52	CNTN6	anchored component of presynaptic membrane (GO:0099026);presynapse (GO:0098793)	1	0	0	0	EMIF-AD MBD	Immediate recall (Z-score)	0.16	0.025	0.082	0.0088	0.94	0.074	0.54	0.19	0.27	0.48	0.0013
O15240	VGF	synapse (GO:0045202);synaptic signaling via neuropeptide (GO:0099538);modulation of chemical synaptic transmission (GO:0050804)	0	0	1	0	EMIF-AD MBD	Immediate recall (Z-score)	0.14	0.04	0.082	-0.024	0.84	0.11	0.44	0.072	0.58	0.39	0.0016
Q12860	CNTN1	anchored component of presynaptic membrane (GO:0099026);anchored component of postsynaptic membrane (GO:0099025)	1	1	0	0	ADNI	Immediate recall (Z-score)	0.042	0.46	0.083	-0.18	0.15	0.17	0.2	0.33	0.065	0.032	0.68
P32004	L1CAM	modulation of chemical synaptic transmission (GO:0050804)	0	0	1	0	EMIF-AD MBD	Immediate recall (Z-score)	0.18	0.011	0.083	0.0054	0.96	0.13	0.28	0.21	0.18	0.47	0.0012
O94910	ADGRL1	integral component of presynaptic membrane (GO:0099056)	1	0	0	0	EMIF-AD MBD	Immediate recall (Z-score)	0.16	0.041	0.084	-0.038	0.77	0.14	0.32	0.1	0.61	0.45	0.0021
Q02246	CNTN2	anchored component of postsynaptic membrane (GO:0099025)	0	1	0	0	ADNI	Immediate recall (Z-score)	0.0029	0.96	0.084	-0.2	0.15	0.086	0.6	0.36	0.04	-0.036	0.68
O95502	NPTXR	regulation of postsynaptic specialization assembly (GO:0099150);neurotransmitter receptor localization to postsynaptic specialization membrane (GO:0099645);regulation of postsynaptic neurotransmitter receptor activity (GO:0098962)	0	0	0	1	ADNI	Immediate recall (Z-score)	0.12	0.019	0.085	-0.027	0.84	0.17	0.25	0.39	0.0017	0.069	0.32
Q15768	EFNB3	integral component of postsynaptic density membrane (GO:0099061);integral component of presynaptic membrane (GO:0099056);trans-synaptic signaling by trans-synaptic complex, modulating synaptic transmission (GO:0099557)	1	1	1	0	EMIF-AD MBD	Delayed recall (Z-score)	0.16	0.084	0.086	0.14	0.4	-0.33	0.19	0.12	0.53	0.44	0.0096
P47972	NPTX2	extrinsic component of postsynaptic specialization membrane (GO:0098892);neurotransmitter receptor localization to postsynaptic specialization membrane (GO:0099645);regulation of postsynaptic neurotransmitter receptor activity (GO:0098962);synaptic cleft (GO:0043083)	0	1	0	0	EMIF-AD MBD	Immediate recall (Z-score)	0.21	0.0033	0.086	0.013	0.92	0.19	0.2	0.19	0.14	0.49	0.00058
P29323	EPHB2	integral component of postsynaptic membrane (GO:0099055);integral component of presynaptic membrane (GO:0099056);regulation of synapse assembly (GO:0051963);postsynaptic membrane assembly (GO:0097104)	1	1	0	1	EMIF-AD MBD	Immediate recall (Z-score)	0.05	0.42	0.087	-0.22	0.08	0.13	0.29	0.19	0.087	0.052	0.67
Q9P0K9	FRRS1L	regulation of postsynaptic membrane neurotransmitter receptor levels (GO:0099072)	0	0	0	0	EMIF-AD MBD	Immediate recall (Z-score)	0.14	0.073	0.088	0.06	0.66	0.16	0.36	-0.16	0.37	0.39	0.0048
P55287	CDH11	synapse (GO:0045202);modulation of chemical synaptic transmission (GO:0050804)	0	0	1	0	EMIF-AD MBD	Immediate recall (Z-score)	0.11	0.16	0.089	-0.055	0.68	-0.017	0.91	0.42	0.057	0.35	0.031
P11279	LAMP1	integral component of synaptic vesicle membrane (GO:0030285)	1	0	0	0	EMIF-AD MBD	Immediate recall (Z-score)	0.14	0.076	0.091	0.016	0.9	0.24	0.067	-0.081	0.6	0.43	0.014
P23468	PTPRD	trans-synaptic signaling by trans-synaptic complex (GO:0099545);presynapse assembly (GO:0099054);regulation of postsynaptic density assembly (GO:0099151);integral component of presynaptic membrane (GO:0099056);regulation of postsynaptic density assembly (GO:0099151);synapse adhesion between pre- and post-synapse (GO:0099560);synapse adhesion between pre- and post-synapse (GO:0099560);synapse adhe…	1	0	1	1	EMIF-AD MBD	Immediate recall (Z-score)	0.16	0.032	0.091	-0.038	0.76	0.14	0.34	0.15	0.35	0.45	0.0024
P02649	APOE	synaptic cleft (GO:0043083);regulation of synapse organization (GO:0050807)	0	0	0	1	EMIF-AD MBD	Delayed recall (Z-score)	0.0055	0.93	0.093	-0.18	0.12	0.21	0.079	0.11	0.43	-0.072	0.53
Q12860	CNTN1	anchored component of presynaptic membrane (GO:0099026);anchored component of postsynaptic membrane (GO:0099025)	1	1	0	0	EMIF-AD MBD	Delayed recall (Z-score)	0.058	0.39	0.093	-0.11	0.32	0.28	0.034	0.21	0.21	-0.046	0.72
P63104	YWHAZ	regulation of synapse maturation (GO:0090128);synaptic target recognition (GO:0008039);postsynaptic specialization (GO:0099572)	0	1	0	1	ADNI - CSF 48 panel	Immediate recall (Z-score)	-0.411656	0.149226	0.09384	0.648	0.360051	-0.677	0.0934241	0.731	0.368147	-1.186	0.0432451
P21579	SYT1	integral component of synaptic vesicle membrane (GO:0030285);calcium-dependent activation of synaptic vesicle fusion (GO:0099502)	1	0	0	0	EMIF-AD MBD	Delayed recall (Z-score)	-0.0048	0.95	0.097	-0.23	0.097	0.25	0.071	-0.074	0.63	0.013	0.93
O60242	ADGRB3	integral component of postsynaptic density membrane (GO:0099061);regulation of synapse disassembly (GO:1905806);regulation of synapse maturation (GO:0090128)	0	1	0	1	EMIF-AD MBD	Immediate recall (Z-score)	0.23	0.0034	0.098	0.17	0.22	0.31	0.022	-0.053	0.74	0.45	0.0028
P23560	BDNF	trans-synaptic signaling by BDNF, modulating synaptic transmission (GO:0099183)	0	0	1	0	EMIF-AD MBD	Immediate recall (Z-score)	0.17	0.02	0.098	-0.018	0.89	0.04	0.81	0.2	0.18	0.42	0.0015
Q92823	NRCAM	integral component of postsynaptic membrane (GO:0099055);integral component of postsynaptic density membrane (GO:0099061);regulation of postsynapse organization (GO:0099175)	0	1	0	1	ADNI	Delayed recall (Z-score)	0.034	0.51	0.098	-0.17	0.15	0.25	0.041	0.085	0.52	0.021	0.77
Q5VWW1	C1QL3	synaptic cleft (GO:0043083);neurotransmitter receptor localization to postsynaptic specialization membrane (GO:0099645);postsynaptic density assembly (GO:0097107)	0	0	0	1	EMIF-AD MBD	Delayed recall (Z-score)	0.099	0.22	0.1	-0.2	0.18	0.21	0.21	0.12	0.52	0.27	0.051
Q9H0Q3	FXYD6	integral component of presynaptic membrane (GO:0099056);integral component of postsynaptic membrane (GO:0099055)	1	1	0	0	EMIF-AD MBD	Immediate recall (Z-score)	0.087	0.37	0.1	0.18	0.33	0.2	0.44	-0.37	0.075	0.22	0.14
P24043	LAMA2	synaptic cleft (GO:0043083)	0	0	0	0	EMIF-AD MBD	Delayed recall (Z-score)	-0.039	0.55	0.1	-0.27	0.028	-0.055	0.67	0.18	0.28	0.079	0.5
O95502	NPTXR	regulation of postsynaptic specialization assembly (GO:0099150);neurotransmitter receptor localization to postsynaptic specialization membrane (GO:0099645);regulation of postsynaptic neurotransmitter receptor activity (GO:0098962)	0	0	0	1	EMIF-AD MBD	Immediate recall (Z-score)	0.18	0.017	0.1	0.022	0.86	0.15	0.29	0.12	0.42	0.49	0.0013
P13611	VCAN	synapse (GO:0045202)	0	0	0	0	EMIF-AD MBD	Delayed recall (Z-score)	0.05	0.46	0.1	-0.14	0.23	0.21	0.15	0.28	0.072	-0.014	0.91
Q9BQT9	CLSTN3	regulation of presynapse assembly (GO:1905606);integral component of postsynaptic density membrane (GO:0099061);integral component of postsynaptic density membrane (GO:0099061)	0	1	0	1	EMIF-AD MBD	Immediate recall (Z-score)	0.17	0.026	0.11	-0.022	0.87	0.1	0.46	0.28	0.14	0.43	0.0033
O15240	VGF	synapse (GO:0045202);synaptic signaling via neuropeptide (GO:0099538);modulation of chemical synaptic transmission (GO:0050804)	0	0	1	0	ADNI	Delayed recall (Z-score)	0.048	0.34	0.11	-0.098	0.38	0.32	0.017	0.085	0.51	0.021	0.76
O95196	CSPG5	integral component of postsynaptic membrane (GO:0099055);regulation of synaptic vesicle exocytosis (GO:2000300)	0	1	0	0	EMIF-AD MBD	Immediate recall (Z-score)	0.15	0.036	0.11	-0.036	0.77	0.12	0.36	0.2	0.24	0.42	0.0043
P52799	EFNB2	regulation of postsynaptic membrane neurotransmitter receptor levels (GO:0099072);regulation of postsynaptic neurotransmitter receptor endocytosis (GO:0099149);presynapse assembly (GO:0099054);integral component of presynaptic membrane (GO:0099056);integral component of postsynaptic density membrane (GO:0099061)	1	1	0	1	EMIF-AD MBD	Immediate recall (Z-score)	0.15	0.039	0.11	0.045	0.73	0.086	0.54	0.028	0.88	0.47	0.0017
P55268	LAMB2	synaptic cleft (GO:0043083);structural constituent of synapse-associated extracellular matrix (GO:0150043)	0	0	0	1	EMIF-AD MBD	Immediate recall (Z-score)	0.083	0.25	0.11	-0.14	0.28	0.12	0.39	0.033	0.85	0.32	0.019
P42857	NSG1	neurotransmitter receptor transport, endosome to postsynaptic membrane (GO:0098887);postsynaptic endosome (GO:0098845)	0	1	0	0	EMIF-AD MBD	Delayed recall (Z-score)	-0.011	0.87	0.11	-0.13	0.27	0.27	0.046	-0.019	0.9	-0.12	0.35
P08195	SLC3A2	synapse (GO:0045202)	0	0	0	0	EMIF-AD MBD	Delayed recall (Z-score)	0.0078	0.91	0.11	-0.19	0.12	0.21	0.1	0.17	0.36	-0.074	0.6
O14514	ADGRB1	integral component of postsynaptic membrane (GO:0099055);postsynaptic actin cytoskeleton organization (GO:0098974)	0	1	0	1	EMIF-AD MBD	Immediate recall (Z-score)	0.059	0.4	0.12	-0.019	0.88	0.15	0.28	-0.18	0.23	0.26	0.051
Q15818	NPTX1	regulation of postsynaptic neurotransmitter receptor activity (GO:0098962);synaptic cleft (GO:0043083);neurotransmitter receptor localization to postsynaptic specialization membrane (GO:0099645);postsynaptic density assembly (GO:0097107)	0	0	0	1	ADNI	Immediate recall (Z-score)	0.091	0.12	0.12	-0.072	0.6	0.13	0.35	0.38	0.0087	0.041	0.62
Q9Y4C0	NRXN3	regulation of postsynaptic membrane neurotransmitter receptor levels (GO:0099072);presynaptic modulation of chemical synaptic transmission (GO:0099171);presynaptic modulation of chemical synaptic transmission (GO:0099171);neurotransmitter receptor localization to postsynaptic specialization membrane (GO:0099645);postsynaptic density assembly (GO:0097107);regulation of postsynaptic membrane neurot…	0	0	1	1	ADNI	Immediate recall (Z-score)	0.076	0.14	0.12	-0.05	0.7	0.14	0.27	0.34	0.011	0.02	0.77
P10644	PRKAR1A	synapse (GO:0045202)	0	0	0	0	EMIF-AD MBD	Delayed recall (Z-score)	0.049	0.54	0.12	-0.22	0.12	0.17	0.32	0.04	0.81	0.26	0.087
P21246	PTN	presynapse (GO:0098793);postsynapse (GO:0098794);modulation of chemical synaptic transmission (GO:0050804)	1	1	1	0	EMIF-AD MBD	Immediate recall (Z-score)	0.11	0.08	0.12	0.0034	0.98	0.016	0.89	-0.014	0.93	0.32	0.0031
Q9H2B2	SYT4	integral component of neuronal dense core vesicle membrane (GO:0099066);integral component of neuronal dense core vesicle membrane (GO:0099066);regulation of trans-synaptic signaling by BDNF, modulating synaptic transmission (GO:0150035);regulation of postsynaptic dense core vesicle exocytosis (GO:0150044)	1	0	1	0	EMIF-AD MBD	Delayed recall (Z-score)	0.047	0.59	0.12	-0.15	0.34	0.45	0.025	0.041	0.83	0.0044	0.98
Q9HAR2	ADGRL3	synapse organization (GO:0050808)	0	0	0	1	EMIF-AD MBD	Immediate recall (Z-score)	0.19	0.022	0.13	0.025	0.86	0.22	0.1	0.024	0.9	0.48	0.0037
P54289	CACNA2D1	anchored component of presynaptic active zone membrane (GO:0099029);anchored component of postsynaptic membrane (GO:0099025)	1	1	0	0	EMIF-AD MBD	Immediate recall (Z-score)	0.14	0.055	0.13	0.011	0.93	0.23	0.1	-0.046	0.77	0.38	0.0097
P43146	DCC	integral component of postsynaptic density membrane (GO:0099061);postsynaptic modulation of chemical synaptic transmission (GO:0099170)	0	1	1	0	EMIF-AD MBD	Immediate recall (Z-score)	0.17	0.023	0.13	-0.022	0.87	0.16	0.27	0.15	0.33	0.42	0.003
Q14118	DAG1	regulation of neurotransmitter receptor localization to postsynaptic specialization membrane (GO:0098696);regulation of synapse organization (GO:0050807);retrograde trans-synaptic signaling by trans-synaptic protein complex (GO:0098942);postsynaptic cytosol (GO:0099524)	0	1	1	1	ADNI	Delayed recall (Z-score)	0.0045	0.94	0.13	-0.23	0.081	0.22	0.12	0.043	0.8	0.02	0.8
Q15223	NECTIN1	integral component of presynaptic active zone membrane (GO:0099059);regulation of synapse organization (GO:0050807)	1	0	0	1	ADNI	Delayed recall (Z-score)	0.11	0.079	0.13	-0.091	0.5	0.24	0.12	0.41	0.028	0.084	0.31
P13591	NCAM1	integral component of presynaptic membrane (GO:0099056);integral component of postsynaptic membrane (GO:0099055);synapse adhesion between pre- and post-synapse (GO:0099560);modulation of chemical synaptic transmission (GO:0050804)	1	1	1	1	EMIF-AD MBD	Immediate recall (Z-score)	0.17	0.026	0.13	0.01	0.93	0.14	0.35	0.13	0.5	0.45	0.0023
Q92542	NCSTN	integral component of presynaptic membrane (GO:0099056)	1	0	0	0	EMIF-AD MBD	Delayed recall (Z-score)	0.11	0.38	0.13	-0.068	0.7	0.64	0.016	0.21	0.54	-0.037	0.87
Q15818	NPTX1	regulation of postsynaptic neurotransmitter receptor activity (GO:0098962);synaptic cleft (GO:0043083);neurotransmitter receptor localization to postsynaptic specialization membrane (GO:0099645);postsynaptic density assembly (GO:0097107)	0	0	0	1	EMIF-AD MBD	Immediate recall (Z-score)	0.16	0.032	0.13	0.03	0.81	0.15	0.29	0.05	0.74	0.45	0.0024
Q96PX8	SLITRK1	integral component of postsynaptic density membrane (GO:0099061);synapse adhesion between pre- and post-synapse (GO:0099560);regulation of presynapse assembly (GO:1905606);regulation of synapse organization (GO:0050807);integral component of postsynaptic density membrane (GO:0099061)	0	1	0	1	EMIF-AD MBD	Immediate recall (Z-score)	0.13	0.068	0.13	0.015	0.9	0.13	0.38	0.0055	0.97	0.42	0.0041
P27824	CANX	integral component of presynaptic active zone membrane (GO:0099059);integral component of postsynaptic membrane (GO:0099055);synaptic vesicle endocytosis (GO:0048488)	1	1	0	0	EMIF-AD MBD	Immediate recall (Z-score)	0.098	0.24	0.14	-0.09	0.49	0.082	0.61	0.25	0.33	0.4	0.024
P55286	CDH8	synaptic membrane (GO:0097060);regulation of synapse organization (GO:0050807)	0	0	0	1	EMIF-AD MBD	Immediate recall (Z-score)	0.12	0.1	0.14	-0.02	0.87	0.079	0.59	0.05	0.77	0.4	0.0058
Q8TDJ6	DMXL2	synaptic vesicle (GO:0008021);neuronal dense core vesicle (GO:0098992)	1	0	0	0	EMIF-AD MBD	Delayed recall (Z-score)	-0.062	0.35	0.14	-0.022	0.85	-0.26	0.045	-0.11	0.44	0.2	0.19
Q15375	EPHA7	integral component of postsynaptic specialization membrane (GO:0099060);integral component of postsynaptic density membrane (GO:0099061);regulation of postsynapse organization (GO:0099175);modulation of chemical synaptic transmission (GO:0050804)	0	1	1	1	EMIF-AD MBD	Delayed recall (Z-score)	-0.013	0.85	0.14	-0.21	0.071	0.17	0.25	-0.032	0.85	0.14	0.35
P21333	FLNA	postsynapse (GO:0098794);synapse organization (GO:0050808)	0	1	0	1	EMIF-AD MBD	Immediate recall (Z-score)	0.088	0.3	0.14	0.16	0.28	0.036	0.84	0.32	0.053	-0.21	0.22
O95502	NPTXR	regulation of postsynaptic specialization assembly (GO:0099150);neurotransmitter receptor localization to postsynaptic specialization membrane (GO:0099645);regulation of postsynaptic neurotransmitter receptor activity (GO:0098962)	0	0	0	1	ADNI	Delayed recall (Z-score)	0.061	0.26	0.14	-0.14	0.32	0.27	0.096	0.22	0.083	0.02	0.79
Q99523	SORT1	maintenance of synapse structure (GO:0099558)	0	0	0	1	ADNI	Immediate recall (Z-score)	-0.047	0.47	0.14	-0.072	0.6	-0.09	0.6	0.35	0.056	-0.12	0.18
Q16620	NTRK2	trans-synaptic signaling by BDNF, modulating synaptic transmission (GO:0099183);postsynapse (GO:0098794)	0	1	1	0	EMIF-AD MBD	Immediate recall (Z-score)	0.14	0.068	0.14	0.057	0.68	0.13	0.32	-0.043	0.8	0.45	0.0054
P54764	EPHA4	integral component of presynaptic membrane (GO:0099056);integral component of postsynaptic membrane (GO:0099055);synapse disassembly (GO:0098883);regulation of synapse disassembly (GO:1905806)	1	1	0	1	EMIF-AD MBD	Immediate recall (Z-score)	0.15	0.043	0.15	0.023	0.85	0.16	0.28	0.0035	0.98	0.41	0.0041
P55290	CDH13	synapse (GO:0045202)	0	0	0	0	ADNI	Delayed recall (Z-score)	0.038	0.47	0.15	-0.16	0.21	0.28	0.057	0.097	0.48	0.029	0.68
O94985	CLSTN1	postsynaptic endosome (GO:0098845);integral component of postsynaptic density membrane (GO:0099061);integral component of spine apparatus membrane (GO:0099065);neurotransmitter receptor transport to postsynaptic membrane (GO:0098969);regulation of synapse maturation (GO:0090128)	0	1	0	1	ADNI	Immediate recall (Z-score)	0.095	0.085	0.15	-0.14	0.27	0.19	0.13	0.26	0.068	0.098	0.22
P55268	LAMB2	synaptic cleft (GO:0043083);structural constituent of synapse-associated extracellular matrix (GO:0150043)	0	0	0	1	EMIF-AD MBD	Delayed recall (Z-score)	0.049	0.44	0.15	-0.19	0.12	0.15	0.23	0.11	0.45	0.15	0.22
Q92932	PTPRN2	integral component of synaptic vesicle membrane (GO:0030285)	1	0	0	0	EMIF-AD MBD	Immediate recall (Z-score)	0.1	0.17	0.15	-0.044	0.73	0.061	0.7	0.042	0.8	0.38	0.0094
P13521	SCG2	neuronal dense core vesicle (GO:0098992)	1	0	0	0	EMIF-AD MBD	Immediate recall (Z-score)	0.15	0.037	0.15	-0.012	0.92	0.11	0.46	0.14	0.38	0.39	0.0039
P63027	VAMP2	synaptic vesicle docking (GO:0016081);integral component of synaptic vesicle membrane (GO:0030285);synaptic vesicle exocytosis (GO:0016079)	1	0	0	0	EMIF-AD MBD	Delayed recall (Z-score)	0.1	0.26	0.15	-0.23	0.19	0.11	0.53	0.28	0.21	0.25	0.093
P55285	CDH6	synapse adhesion between pre- and post-synapse (GO:0099560);synapse (GO:0045202)	0	0	0	1	EMIF-AD MBD	Immediate recall (Z-score)	0.15	0.047	0.16	0.014	0.92	0.16	0.24	0.0041	0.98	0.42	0.0053
Q9BQT9	CLSTN3	regulation of presynapse assembly (GO:1905606);integral component of postsynaptic density membrane (GO:0099061);integral component of postsynaptic density membrane (GO:0099061)	0	1	0	1	EMIF-AD MBD	Delayed recall (Z-score)	0.054	0.43	0.16	-0.12	0.33	0.19	0.14	0.26	0.098	-0.034	0.8
Q14118	DAG1	regulation of neurotransmitter receptor localization to postsynaptic specialization membrane (GO:0098696);regulation of synapse organization (GO:0050807);retrograde trans-synaptic signaling by trans-synaptic protein complex (GO:0098942);postsynaptic cytosol (GO:0099524)	0	1	1	1	EMIF-AD MBD	Immediate recall (Z-score)	0.12	0.1	0.16	-0.0015	0.99	-0.0023	0.99	0.25	0.29	0.38	0.0095
Q16363	LAMA4	synaptic cleft (GO:0043083)	0	0	0	0	EMIF-AD MBD	Delayed recall (Z-score)	-0.01	0.86	0.16	-0.22	0.061	0.14	0.23	0.059	0.64	-0.014	0.9
P54289	CACNA2D1	anchored component of presynaptic active zone membrane (GO:0099029);anchored component of postsynaptic membrane (GO:0099025)	1	1	0	0	ADNI	Immediate recall (Z-score)	0.074	0.13	0.16	-0.099	0.38	0.15	0.25	0.28	0.032	0.058	0.38
Q14833	GRM4	integral component of presynaptic active zone membrane (GO:0099059);presynaptic modulation of chemical synaptic transmission (GO:0099171)	1	0	1	0	ADNI	Immediate recall (Z-score)	0.06	0.3	0.16	-0.019	0.89	0.083	0.54	0.35	0.016	-0.016	0.85
P13591	NCAM1	integral component of presynaptic membrane (GO:0099056);integral component of postsynaptic membrane (GO:0099055);synapse adhesion between pre- and post-synapse (GO:0099560);modulation of chemical synaptic transmission (GO:0050804)	1	1	1	1	ADNI	Immediate recall (Z-score)	0.061	0.22	0.16	-0.12	0.22	0.099	0.41	0.23	0.082	0.091	0.21
Q92686	NRGN	postsynapse (GO:0098794);postsynaptic membrane (GO:0045211);postsynaptic modulation of chemical synaptic transmission (GO:0099170)	0	1	1	0	ADNI	Immediate recall (Z-score)	0.0012	0.99	0.16	-0.12	0.41	0.49	0.092	0.21	0.32	-0.14	0.41
Q8N9I0	SYT2	integral component of synaptic vesicle membrane (GO:0030285);calcium-dependent activation of synaptic vesicle fusion (GO:0099502)	1	0	0	0	EMIF-AD MBD	Immediate recall (Z-score)	0.21	0.027	0.16	-0.12	0.51	0.25	0.14	0.37	0.068	0.4	0.038
O00468	AGRN	extracellular matrix of synaptic cleft (GO:0098965);synapse (GO:0045202);regulation of synapse organization (GO:0050807)	0	0	0	1	EMIF-AD MBD	Delayed recall (Z-score)	0.03	0.67	0.17	-0.16	0.18	0.24	0.094	0.13	0.47	0.02	0.88
P09972	ALDOC	postsynaptic cytosol (GO:0099524)	0	1	0	0	EMIF-AD MBD	Delayed recall (Z-score)	0.036	0.59	0.17	-0.079	0.5	0.25	0.057	0.14	0.4	-0.091	0.46
Q15904	ATP6AP1	synaptic vesicle (GO:0008021);synaptic vesicle proton loading (GO:0097401)	1	0	0	0	EMIF-AD MBD	Immediate recall (Z-score)	0.14	0.044	0.17	0.0074	0.96	0.12	0.35	0.046	0.78	0.39	0.0043
Q8N126	CADM3	integral component of presynaptic membrane (GO:0099056)	1	0	0	0	EMIF-AD MBD	Immediate recall (Z-score)	0.13	0.087	0.17	-0.0068	0.96	0.03	0.83	0.17	0.38	0.39	0.0076
Q8N126	CADM3	integral component of presynaptic membrane (GO:0099056)	1	0	0	0	EMIF-AD MBD	Delayed recall (Z-score)	0.028	0.67	0.17	-0.12	0.31	0.22	0.078	0.14	0.39	-0.076	0.57
Q15768	EFNB3	integral component of postsynaptic density membrane (GO:0099061);integral component of presynaptic membrane (GO:0099056);trans-synaptic signaling by trans-synaptic complex, modulating synaptic transmission (GO:0099557)	1	1	1	0	EMIF-AD MBD	Immediate recall (Z-score)	0.057	0.59	0.17	0.1	0.56	-0.13	0.64	-0.34	0.17	0.3	0.095
Q9NT99	LRRC4B	integral component of postsynaptic density membrane (GO:0099061);regulation of presynapse assembly (GO:1905606);regulation of postsynaptic density assembly (GO:0099151);synapse adhesion between pre- and post-synapse (GO:0099560)	0	1	0	1	EMIF-AD MBD	Immediate recall (Z-score)	0.13	0.074	0.17	0.013	0.92	0.2	0.14	-0.044	0.79	0.36	0.014
Q15818	NPTX1	regulation of postsynaptic neurotransmitter receptor activity (GO:0098962);synaptic cleft (GO:0043083);neurotransmitter receptor localization to postsynaptic specialization membrane (GO:0099645);postsynaptic density assembly (GO:0097107)	0	0	0	1	ADNI	Delayed recall (Z-score)	0.045	0.45	0.17	-0.17	0.24	0.18	0.22	0.25	0.1	0.0057	0.95
Q9Y4C0	NRXN3	regulation of postsynaptic membrane neurotransmitter receptor levels (GO:0099072);presynaptic modulation of chemical synaptic transmission (GO:0099171);presynaptic modulation of chemical synaptic transmission (GO:0099171);neurotransmitter receptor localization to postsynaptic specialization membrane (GO:0099645);postsynaptic density assembly (GO:0097107);regulation of postsynaptic membrane neurot…	0	0	1	1	ADNI	Delayed recall (Z-score)	0.013	0.8	0.17	-0.16	0.22	0.16	0.22	0.19	0.17	-0.032	0.67
O14594	NCAN	synapse (GO:0045202);modulation of chemical synaptic transmission (GO:0050804)	0	0	1	0	EMIF-AD MBD	Immediate recall (Z-score)	0.15	0.03	0.17	0.011	0.93	0.2	0.16	0.033	0.83	0.37	0.0053
P37840	SNCA	synaptic vesicle membrane (GO:0030672);synaptic vesicle endocytosis (GO:0048488)	1	0	0	0	ADNI	Immediate recall (Z-score)	0.1	0.23	0.17	0.21	0.054	-0.27	0.35	1.1	0.18	-0.04	0.79
O14786	NRP1	integral component of postsynaptic membrane (GO:0099055);postsynapse organization (GO:0099173)	0	1	0	1	EMIF-AD MBD	Delayed recall (Z-score)	0.081	0.22	0.17	-0.13	0.25	0.19	0.15	0.16	0.26	0.18	0.17
O60462	NRP2	integral component of postsynaptic membrane (GO:0099055);regulation of postsynapse organization (GO:0099175)	0	1	0	1	EMIF-AD MBD	Immediate recall (Z-score)	0.084	0.26	0.17	-0.076	0.56	-0.006	0.97	0.13	0.44	0.35	0.022
Q9ULB1	NRXN1	integral component of presynaptic membrane (GO:0099056);regulation of trans-synaptic signaling by endocannabinoid, modulating synaptic transmission (GO:0150036);regulation of synaptic vesicle cycle (GO:0098693);integral component of presynaptic membrane (GO:0099056);presynapse assembly (GO:0099054);regulation of postsynaptic density assembly (GO:0099151);synapse adhesion between pre- and post-syn…	1	0	1	1	EMIF-AD MBD	Immediate recall (Z-score)	0.16	0.035	0.17	0.022	0.87	0.17	0.21	0.04	0.82	0.42	0.005
Q14118	DAG1	regulation of neurotransmitter receptor localization to postsynaptic specialization membrane (GO:0098696);regulation of synapse organization (GO:0050807);retrograde trans-synaptic signaling by trans-synaptic protein complex (GO:0098942);postsynaptic cytosol (GO:0099524)	0	1	1	1	EMIF-AD MBD	Delayed recall (Z-score)	0.017	0.8	0.18	-0.15	0.2	0.2	0.13	0.19	0.34	-0.044	0.75
Q9Y2I2	NTNG1	anchored component of presynaptic active zone membrane (GO:0099029);modulation of chemical synaptic transmission (GO:0050804);synapse adhesion between pre- and post-synapse (GO:0099560)	1	0	1	1	EMIF-AD MBD	Immediate recall (Z-score)	0.16	0.045	0.18	0.024	0.86	0.19	0.22	0.044	0.8	0.43	0.0062
P62979	RPS27A	synapse (GO:0045202);postsynaptic ribosome;protein translation at presynapse;presynaptic ribosome;protein translation at postsynapse	1	1	0	0	EMIF-AD MBD	Delayed recall (Z-score)	0.019	0.76	0.18	-0.13	0.26	0.2	0.1	0.12	0.43	-0.064	0.59
P62987	UBA52	synapse (GO:0045202);postsynaptic ribosome;protein translation at presynapse;presynaptic ribosome;protein translation at postsynapse	1	1	0	0	EMIF-AD MBD	Delayed recall (Z-score)	0.019	0.76	0.18	-0.13	0.26	0.2	0.1	0.12	0.43	-0.064	0.59
O00468	AGRN	extracellular matrix of synaptic cleft (GO:0098965);synapse (GO:0045202);regulation of synapse organization (GO:0050807)	0	0	0	1	EMIF-AD MBD	Immediate recall (Z-score)	0.1	0.19	0.19	-0.048	0.72	0.05	0.74	0.073	0.72	0.36	0.014
P05067	APP	presynaptic active zone (GO:0048786);regulation of presynapse assembly (GO:1905606)	1	0	0	1	EMIF-AD MBD	Immediate recall (Z-score)	0.17	0.015	0.19	0.065	0.61	0.15	0.24	0.058	0.68	0.4	0.0023
P04406	GAPDH	postsynaptic density, intracellular component (GO:0099092);extrinsic component of synaptic vesicle membrane (GO:0098850);ATP metabolic process in the postsynapse;regulation of synaptic vesicle neurotransmitter loading (GO:0099162)	1	1	0	0	EMIF-AD MBD	Delayed recall (Z-score)	0.12	0.051	0.19	0.31	0.0083	0.12	0.42	0.11	0.39	-0.056	0.64
Q92823	NRCAM	integral component of postsynaptic membrane (GO:0099055);integral component of postsynaptic density membrane (GO:0099061);regulation of postsynapse organization (GO:0099175)	0	1	0	1	ADNI	Immediate recall (Z-score)	0.086	0.079	0.19	-0.11	0.34	0.18	0.12	0.22	0.084	0.087	0.21
Q9UN36	NDRG2	postsynapse organization (GO:0099173)	0	0	0	1	EMIF-AD MBD	Delayed recall (Z-score)	0.0036	0.96	0.19	-0.2	0.13	0.21	0.12	-0.0079	0.96	0.016	0.92
P46459	NSF	presynaptic cytosol (GO:0099523);synaptic vesicle cycle (GO:0099504)	1	0	0	0	EMIF-AD MBD	Delayed recall (Z-score)	-0.014	0.87	0.19	-0.12	0.42	0.24	0.13	0.06	0.77	-0.25	0.16
Q7Z6L0	PRRT2	integral component of presynaptic membrane (GO:0099056);regulation of calcium-dependent activation of synaptic vesicle fusion (GO:0150037)	1	0	0	0	EMIF-AD MBD	Immediate recall (Z-score)	0.065	0.38	0.19	-0.026	0.84	0.072	0.59	-0.14	0.46	0.34	0.031
P13521	SCG2	neuronal dense core vesicle (GO:0098992)	1	0	0	0	EMIF-AD MBD	Delayed recall (Z-score)	0.039	0.55	0.19	-0.11	0.32	0.26	0.062	0.1	0.48	-0.0049	0.97
Q9NPR2	SEMA4B	integral component of postsynaptic density membrane (GO:0099061)	0	1	0	0	EMIF-AD MBD	Immediate recall (Z-score)	0.15	0.041	0.19	-0.0022	0.99	0.071	0.58	0.18	0.25	0.39	0.0064
Q6ZSJ9	SHISA6	integral component of postsynaptic density membrane (GO:0099061);postsynaptic neurotransmitter receptor diffusion trapping (GO:0098970);regulation of postsynaptic neurotransmitter receptor activity (GO:0098962)	0	1	0	0	EMIF-AD MBD	Delayed recall (Z-score)	0.023	0.71	0.19	-0.17	0.14	0.17	0.14	0.11	0.45	-0.005	0.97
P06727	APOA4	synapse (GO:0045202)	0	0	0	0	EMIF-AD MBD	Delayed recall (Z-score)	-0.049	0.41	0.2	0.018	0.87	-0.11	0.38	-0.21	0.066	0.13	0.3
P17677	GAP43	regulation of postsynaptic specialization assembly (GO:0099150)	0	0	0	1	EMIF-AD MBD	Delayed recall (Z-score)	-0.0021	0.97	0.2	-0.096	0.38	0.19	0.1	0.041	0.77	-0.12	0.29
P54289	CACNA2D1	anchored component of presynaptic active zone membrane (GO:0099029);anchored component of postsynaptic membrane (GO:0099025)	1	1	0	0	ADNI	Delayed recall (Z-score)	0.018	0.73	0.2	-0.16	0.17	0.2	0.13	0.1	0.46	0.0076	0.91
Q8N2Q7	NLGN1	integral component of postsynaptic specialization membrane (GO:0099060);synapse adhesion between pre- and post-synapse (GO:0099560);regulation of presynapse organization (GO:0099174);postsynaptic specialization assembly (GO:0098698)	0	1	0	1	EMIF-AD MBD	Immediate recall (Z-score)	0.16	0.039	0.2	-0.0045	0.97	0.14	0.32	0.1	0.58	0.43	0.0056
Q9NPR2	SEMA4B	integral component of postsynaptic density membrane (GO:0099061)	0	1	0	0	EMIF-AD MBD	Delayed recall (Z-score)	0.061	0.34	0.2	-0.084	0.48	0.26	0.032	0.079	0.56	-0.029	0.82
Q9NYX4	CALY	postsynaptic neurotransmitter receptor endocytosis (GO:0098884);postsynaptic endocytic zone (GO:0098843);presynapse (GO:0098793)	1	1	0	0	EMIF-AD MBD	Immediate recall (Z-score)	0.2	0.081	0.21	0.045	0.82	0.031	0.92	-0.11	0.72	0.49	0.0074
O75487	GPC4	synapse (GO:0045202);anchored component of presynaptic membrane (GO:0099026);regulation of presynapse assembly (GO:1905606);synapse adhesion between pre- and post-synapse (GO:0099560);regulation of neurotransmitter receptor localization to postsynaptic specialization membrane (GO:0098696)	1	0	0	1	EMIF-AD MBD	Immediate recall (Z-score)	-0.0077	0.92	0.21	-0.19	0.21	-0.12	0.45	0.25	0.16	0.11	0.49
O43300	LRRTM2	integral component of postsynaptic density membrane (GO:0099061);regulation of postsynaptic density assembly (GO:0099151);regulation of postsynaptic density assembly (GO:0099151);integral component of postsynaptic specialization membrane (GO:0099060)	0	1	0	1	EMIF-AD MBD	Immediate recall (Z-score)	0.19	0.011	0.21	0.06	0.67	0.14	0.33	0.15	0.28	0.49	0.003
Q15223	NECTIN1	integral component of presynaptic active zone membrane (GO:0099059);regulation of synapse organization (GO:0050807)	1	0	0	1	EMIF-AD MBD	Delayed recall (Z-score)	0.057	0.41	0.21	-0.069	0.55	0.24	0.062	0.16	0.31	-0.064	0.64
Q16288	NTRK3	integral component of postsynaptic membrane (GO:0099055);postsynaptic density assembly (GO:0097107);regulation of presynapse assembly (GO:1905606)	0	1	0	1	EMIF-AD MBD	Delayed recall (Z-score)	-0.027	0.64	0.21	-0.22	0.057	0.1	0.3	-0.025	0.84	-0.0054	0.97
Q96GW7	BCAN	perisynaptic extracellular matrix (GO:0098966);perisynaptic extracellular matrix (GO:0098966);synapse maturation (GO:0060074)	0	0	0	1	EMIF-AD MBD	Immediate recall (Z-score)	0.21	0.0069	0.22	0.06	0.65	0.21	0.13	0.17	0.29	0.48	0.0027
O94985	CLSTN1	postsynaptic endosome (GO:0098845);integral component of postsynaptic density membrane (GO:0099061);integral component of spine apparatus membrane (GO:0099065);neurotransmitter receptor transport to postsynaptic membrane (GO:0098969);regulation of synapse maturation (GO:0090128)	0	1	0	1	EMIF-AD MBD	Delayed recall (Z-score)	0.065	0.29	0.22	-0.057	0.61	0.24	0.04	0.14	0.33	-0.038	0.75
Q12860	CNTN1	anchored component of presynaptic membrane (GO:0099026);anchored component of postsynaptic membrane (GO:0099025)	1	1	0	0	EMIF-AD MBD	Immediate recall (Z-score)	0.18	0.015	0.22	0.022	0.86	0.13	0.36	0.26	0.18	0.4	0.0051
Q9NT99	LRRC4B	integral component of postsynaptic density membrane (GO:0099061);regulation of presynapse assembly (GO:1905606);regulation of postsynaptic density assembly (GO:0099151);synapse adhesion between pre- and post-synapse (GO:0099560)	0	1	0	1	ADNI	Immediate recall (Z-score)	0.017	0.78	0.22	-0.16	0.26	0.11	0.5	0.28	0.094	-0.017	0.84
Q92542	NCSTN	integral component of presynaptic membrane (GO:0099056)	1	0	0	0	EMIF-AD MBD	Immediate recall (Z-score)	-0.0018	0.99	0.22	-0.26	0.19	0.44	0.12	0.18	0.67	0.0077	0.97
P01213	PDYN	synaptic vesicle (GO:0008021);neuronal dense core vesicle lumen (GO:0099013)	1	0	0	0	EMIF-AD MBD	Immediate recall (Z-score)	0.14	0.078	0.22	-0.021	0.88	0.042	0.79	0.21	0.25	0.36	0.013
Q92752	TNR	perisynaptic extracellular matrix (GO:0098966);modulation of chemical synaptic transmission (GO:0050804)	0	0	1	0	EMIF-AD MBD	Immediate recall (Z-score)	0.16	0.027	0.22	0.11	0.39	-0.016	0.91	0.33	0.085	0.35	0.014
P19022	CDH2	integral component of postsynaptic membrane (GO:0099055);integral component of presynaptic membrane (GO:0099056);modulation of chemical synaptic transmission (GO:0050804)	1	1	1	0	EMIF-AD MBD	Delayed recall (Z-score)	0.039	0.57	0.23	-0.12	0.3	0.22	0.09	0.13	0.44	-0.0064	0.96
O94985	CLSTN1	postsynaptic endosome (GO:0098845);integral component of postsynaptic density membrane (GO:0099061);integral component of spine apparatus membrane (GO:0099065);neurotransmitter receptor transport to postsynaptic membrane (GO:0098969);regulation of synapse maturation (GO:0090128)	0	1	0	1	EMIF-AD MBD	Immediate recall (Z-score)	0.16	0.02	0.23	0.011	0.93	0.14	0.28	0.14	0.41	0.37	0.0045
O14594	NCAN	synapse (GO:0045202);modulation of chemical synaptic transmission (GO:0050804)	0	0	1	0	ADNI	Immediate recall (Z-score)	0.086	0.068	0.23	-0.059	0.57	0.14	0.27	0.27	0.029	0.077	0.24
Q9NPD7	NRN1	transport;presynaptic modulation of chemical synaptic transmission (GO:0099171)	0	0	1	0	EMIF-AD MBD	Immediate recall (Z-score)	0.17	0.013	0.23	0.091	0.47	0.14	0.29	0.0084	0.96	0.39	0.0028
P09486	SPARC	regulation of synapse organization (GO:0050807);synapse (GO:0045202)	0	0	0	1	EMIF-AD MBD	Delayed recall (Z-score)	-0.048	0.48	0.23	-0.24	0.045	0.081	0.49	0.051	0.74	-0.046	0.73
P04406	GAPDH	postsynaptic density, intracellular component (GO:0099092);extrinsic component of synaptic vesicle membrane (GO:0098850);ATP metabolic process in the postsynapse;regulation of synaptic vesicle neurotransmitter loading (GO:0099162)	1	1	0	0	ADNI - CSF 48 panel	Delayed recall (Z-score)	-0.0573478	0.248235	0.23322	0.283	0.246459	-0.057	0.318041	0.001	0.993854	-0.31	0.0707758
P68032	ACTC1	synapse (GO:0045202)	0	0	0	0	EMIF-AD MBD	Delayed recall (Z-score)	-0.018	0.8	0.24	0.17	0.26	0.054	0.75	0.044	0.78	-0.19	0.096
Q9P0K9	FRRS1L	regulation of postsynaptic membrane neurotransmitter receptor levels (GO:0099072)	0	0	0	0	EMIF-AD MBD	Delayed recall (Z-score)	0.026	0.71	0.24	-0.14	0.24	0.26	0.1	0.016	0.91	0.056	0.65
P11047	LAMC1	synaptic cleft (GO:0043083)	0	0	0	0	EMIF-AD MBD	Immediate recall (Z-score)	0.058	0.44	0.24	-0.067	0.63	-0.08	0.57	0.19	0.31	0.26	0.069
P13591	NCAM1	integral component of presynaptic membrane (GO:0099056);integral component of postsynaptic membrane (GO:0099055);synapse adhesion between pre- and post-synapse (GO:0099560);modulation of chemical synaptic transmission (GO:0050804)	1	1	1	1	EMIF-AD MBD	Delayed recall (Z-score)	0.047	0.48	0.24	-0.1	0.37	0.23	0.078	0.14	0.37	-0.0067	0.96
O14917	PCDH17	integral component of presynaptic membrane (GO:0099056);integral component of postsynaptic membrane (GO:0099055);synapse adhesion between pre- and post-synapse (GO:0099560)	1	1	0	1	EMIF-AD MBD	Delayed recall (Z-score)	0.063	0.34	0.24	-0.11	0.4	0.26	0.043	0.069	0.61	0.031	0.81
P37840	SNCA	synaptic vesicle membrane (GO:0030672);synaptic vesicle endocytosis (GO:0048488)	1	0	0	0	EMIF-AD MBD	Delayed recall (Z-score)	0.0058	0.93	0.24	-0.26	0.072	0.041	0.77	0.065	0.6	0.071	0.47
P19022	CDH2	integral component of postsynaptic membrane (GO:0099055);integral component of presynaptic membrane (GO:0099056);modulation of chemical synaptic transmission (GO:0050804)	1	1	1	0	EMIF-AD MBD	Immediate recall (Z-score)	0.12	0.1	0.25	0.012	0.92	0.077	0.58	0.026	0.9	0.37	0.012
P11047	LAMC1	synaptic cleft (GO:0043083)	0	0	0	0	EMIF-AD MBD	Delayed recall (Z-score)	-0.016	0.8	0.25	-0.23	0.067	0.037	0.77	0.094	0.53	0.074	0.56
Q9HBW1	LRRC4	integral component of postsynaptic density membrane (GO:0099061);modulation of chemical synaptic transmission (GO:0050804);synapse adhesion between pre- and post-synapse (GO:0099560);integral component of postsynaptic density membrane (GO:0099061)	0	1	1	1	EMIF-AD MBD	Immediate recall (Z-score)	0.15	0.06	0.25	0.037	0.77	0.21	0.15	-0.0085	0.96	0.38	0.017
P32004	L1CAM	modulation of chemical synaptic transmission (GO:0050804)	0	0	1	0	ADNI	Delayed recall (Z-score)	0.015	0.78	0.25	-0.19	0.16	0.18	0.17	0.093	0.54	0.0051	0.95
Q92823	NRCAM	integral component of postsynaptic membrane (GO:0099055);integral component of postsynaptic density membrane (GO:0099061);regulation of postsynapse organization (GO:0099175)	0	1	0	1	EMIF-AD MBD	Immediate recall (Z-score)	0.16	0.032	0.25	0.02	0.87	0.16	0.27	0.1	0.55	0.38	0.0073
P42857	NSG1	neurotransmitter receptor transport, endosome to postsynaptic membrane (GO:0098887);postsynaptic endosome (GO:0098845)	0	1	0	0	EMIF-AD MBD	Immediate recall (Z-score)	0.05	0.5	0.25	-0.025	0.85	0.048	0.74	-0.16	0.37	0.26	0.06
Q7Z6L0	PRRT2	integral component of presynaptic membrane (GO:0099056);regulation of calcium-dependent activation of synaptic vesicle fusion (GO:0150037)	1	0	0	0	EMIF-AD MBD	Delayed recall (Z-score)	0.013	0.84	0.25	-0.044	0.71	0.22	0.076	-0.13	0.44	-0.068	0.63
Q9H2B2	SYT4	integral component of neuronal dense core vesicle membrane (GO:0099066);integral component of neuronal dense core vesicle membrane (GO:0099066);regulation of trans-synaptic signaling by BDNF, modulating synaptic transmission (GO:0150035);regulation of postsynaptic dense core vesicle exocytosis (GO:0150044)	1	0	1	0	EMIF-AD MBD	Immediate recall (Z-score)	0.19	0.066	0.25	0.19	0.31	0.37	0.1	-0.19	0.4	0.31	0.056
P23763	VAMP1	synaptic vesicle priming (GO:0016082);integral component of synaptic vesicle membrane (GO:0030285);regulation of synaptic vesicle fusion to presynaptic active zone membrane (GO:0031630);presynapse (GO:0098793)	1	0	0	0	EMIF-AD MBD	Delayed recall (Z-score)	0.058	0.55	0.25	-0.24	0.17	0.19	0.38	0.21	0.34	0.16	0.35
Q15836	VAMP3	integral component of synaptic vesicle membrane (GO:0030285)	1	0	0	0	EMIF-AD MBD	Delayed recall (Z-score)	0.058	0.55	0.25	-0.24	0.17	0.19	0.38	0.21	0.34	0.16	0.35
P29323	EPHB2	integral component of postsynaptic membrane (GO:0099055);integral component of presynaptic membrane (GO:0099056);regulation of synapse assembly (GO:0051963);postsynaptic membrane assembly (GO:0097104)	1	1	0	1	EMIF-AD MBD	Delayed recall (Z-score)	-0.0055	0.92	0.26	-0.098	0.41	-0.13	0.24	0.13	0.16	0.01	0.93
P55290	CDH13	synapse (GO:0045202)	0	0	0	0	ADNI	Immediate recall (Z-score)	0.1	0.044	0.26	-0.04	0.74	0.17	0.21	0.29	0.024	0.078	0.25
P10909	CLU	synapse (GO:0045202)	0	0	0	0	ADNI	Immediate recall (Z-score)	-0.027	0.69	0.26	-0.29	0.058	-0.04	0.81	0.019	0.92	0.06	0.52
P23468	PTPRD	trans-synaptic signaling by trans-synaptic complex (GO:0099545);presynapse assembly (GO:0099054);regulation of postsynaptic density assembly (GO:0099151);integral component of presynaptic membrane (GO:0099056);regulation of postsynaptic density assembly (GO:0099151);synapse adhesion between pre- and post-synapse (GO:0099560);synapse adhesion between pre- and post-synapse (GO:0099560);synapse adhe…	1	0	1	1	EMIF-AD MBD	Delayed recall (Z-score)	0.068	0.31	0.26	-0.086	0.46	0.25	0.068	0.16	0.28	0.012	0.93
P63027	VAMP2	synaptic vesicle docking (GO:0016081);integral component of synaptic vesicle membrane (GO:0030285);synaptic vesicle exocytosis (GO:0016079)	1	0	0	0	EMIF-AD MBD	Immediate recall (Z-score)	0.18	0.056	0.26	-0.045	0.8	0.046	0.8	0.29	0.19	0.37	0.015
P05937	CALB1	postsynaptic cytosol (GO:0099524);presynaptic cytosol (GO:0099523);calcium ion binding involved in regulation of presynaptic cytosolic calcium levels (GO:0099534);postsynapse (GO:0098794);calcium ion binding involved in regulation of postsynaptic cytosolic calcium levels (GO:0099567)	1	1	0	0	EMIF-AD MBD	Delayed recall (Z-score)	0.028	0.69	0.27	-0.16	0.19	0.15	0.24	0.15	0.35	0.03	0.83
P23435	CBLN1	synaptic cleft (GO:0043083);regulation of presynapse assembly (GO:1905606);regulation of presynapse assembly (GO:1905606);regulation of postsynaptic density assembly (GO:0099151)	0	0	0	1	EMIF-AD MBD	Immediate recall (Z-score)	0.092	0.19	0.27	-0.05	0.71	0.076	0.57	0.017	0.91	0.29	0.024
P48058	GRIA4	integral component of presynaptic active zone membrane (GO:0099059);ligand-gated ion channel activity involved in regulation of presynaptic membrane potential (GO:0099507);transmitter-gated ion channel activity involved in regulation of postsynaptic membrane potential (GO:1904315);integral component of postsynaptic density membrane (GO:0099061)	1	1	0	0	EMIF-AD MBD	Immediate recall (Z-score)	0.14	0.056	0.27	0.022	0.87	0.16	0.22	0.029	0.84	0.36	0.013
Q9NPD7	NRN1	transport;presynaptic modulation of chemical synaptic transmission (GO:0099171)	0	0	1	0	EMIF-AD MBD	Delayed recall (Z-score)	0.061	0.33	0.27	-0.043	0.71	0.26	0.033	0.049	0.75	-0.021	0.86
Q13332	PTPRS	integral component of presynaptic membrane (GO:0099056);presynapse assembly (GO:0099054);regulation of postsynaptic density assembly (GO:0099151);integral component of presynaptic membrane (GO:0099056);presynapse assembly (GO:0099054);regulation of postsynaptic density assembly (GO:0099151);synapse adhesion between pre- and post-synapse (GO:0099560);synapse adhesion between pre- and post-synapse …	1	0	1	1	EMIF-AD MBD	Delayed recall (Z-score)	0.025	0.69	0.27	-0.11	0.34	0.21	0.088	0.064	0.7	-0.032	0.79
P23471	PTPRZ1	synapse (GO:0045202);integral component of postsynaptic density membrane (GO:0099061)	0	1	0	0	EMIF-AD MBD	Delayed recall (Z-score)	0.085	0.19	0.27	-0.055	0.64	0.24	0.044	0.18	0.24	0.005	0.97
Q99523	SORT1	maintenance of synapse structure (GO:0099558)	0	0	0	1	EMIF-AD MBD	Immediate recall (Z-score)	0.13	0.062	0.27	0.068	0.59	0.024	0.85	0.13	0.4	0.39	0.01
P22303	ACHE	neurotransmitter catabolic process (GO:0042135);synaptic cleft (GO:0043083)	0	0	0	0	EMIF-AD MBD	Immediate recall (Z-score)	0.15	0.058	0.28	0.23	0.13	-0.035	0.81	-0.015	0.94	0.3	0.024
P55285	CDH6	synapse adhesion between pre- and post-synapse (GO:0099560);synapse (GO:0045202)	0	0	0	1	EMIF-AD MBD	Delayed recall (Z-score)	0.049	0.47	0.28	-0.094	0.44	0.24	0.057	0.0087	0.96	0.026	0.85
P23528	CFL1	modification of postsynaptic actin cytoskeleton (GO:0098885);modulation of chemical synaptic transmission (GO:0050804)	0	0	1	1	EMIF-AD MBD	Immediate recall (Z-score)	0.027	0.68	0.28	-0.079	0.53	0.28	0.059	-0.017	0.9	-0.01	0.93
Q99523	SORT1	maintenance of synapse structure (GO:0099558)	0	0	0	1	ADNI	Delayed recall (Z-score)	-0.037	0.59	0.28	-0.016	0.91	-0.066	0.72	0.3	0.12	-0.12	0.21
P09972	ALDOC	postsynaptic cytosol (GO:0099524)	0	1	0	0	EMIF-AD MBD	Immediate recall (Z-score)	0.14	0.061	0.29	-0.03	0.82	0.18	0.22	0.091	0.65	0.32	0.018
P43146	DCC	integral component of postsynaptic density membrane (GO:0099061);postsynaptic modulation of chemical synaptic transmission (GO:0099170)	0	1	1	0	EMIF-AD MBD	Delayed recall (Z-score)	0.065	0.33	0.29	-0.13	0.3	0.14	0.28	0.18	0.18	0.098	0.45
P10909	CLU	synapse (GO:0045202)	0	0	0	0	ADNI	Delayed recall (Z-score)	-0.11	0.14	0.29	-0.37	0.02	-0.12	0.47	-0.027	0.88	-0.024	0.81
O14594	NCAN	synapse (GO:0045202);modulation of chemical synaptic transmission (GO:0050804)	0	0	1	0	ADNI	Delayed recall (Z-score)	0.034	0.49	0.29	-0.12	0.29	0.19	0.15	0.12	0.37	0.028	0.68
Q14515	SPARCL1	extracellular matrix of synaptic cleft (GO:0098965);synapse adhesion between pre- and post-synapse (GO:0099560);regulation of synapse organization (GO:0050807)	0	0	0	1	ADNI	Delayed recall (Z-score)	0.036	0.56	0.29	-0.13	0.31	0.26	0.1	0.061	0.7	0.042	0.64
P05937	CALB1	postsynaptic cytosol (GO:0099524);presynaptic cytosol (GO:0099523);calcium ion binding involved in regulation of presynaptic cytosolic calcium levels (GO:0099534);postsynapse (GO:0098794);calcium ion binding involved in regulation of postsynaptic cytosolic calcium levels (GO:0099567)	1	1	0	0	EMIF-AD MBD	Immediate recall (Z-score)	0.11	0.18	0.3	-0.0084	0.95	0.043	0.76	0.094	0.64	0.36	0.023
P55290	CDH13	synapse (GO:0045202)	0	0	0	0	EMIF-AD MBD	Immediate recall (Z-score)	0.15	0.034	0.3	0.079	0.5	0.17	0.21	0.0096	0.95	0.36	0.011
Q9NZN1	IL1RAPL1	integral component of postsynaptic density membrane (GO:0099061);regulation of presynapse assembly (GO:1905606);trans-synaptic signaling by trans-synaptic complex (GO:0099545);regulation of postsynapse organization (GO:0099175);trans-synaptic signaling by trans-synaptic complex (GO:0099545)	0	1	1	1	EMIF-AD MBD	Delayed recall (Z-score)	0.16	0.067	0.3	-0.064	0.68	0.23	0.14	0.23	0.23	0.37	0.069
Q92686	NRGN	postsynapse (GO:0098794);postsynaptic membrane (GO:0045211);postsynaptic modulation of chemical synaptic transmission (GO:0099170)	0	1	1	0	EMIF-AD MBD	Immediate recall (Z-score)	0.091	0.15	0.3	0.002	0.99	0.14	0.26	-0.12	0.42	0.19	0.052
P10644	PRKAR1A	synapse (GO:0045202)	0	0	0	0	EMIF-AD MBD	Immediate recall (Z-score)	0.056	0.54	0.3	-0.0039	0.98	-0.11	0.55	-0.021	0.92	0.34	0.057
P54289	CACNA2D1	anchored component of presynaptic active zone membrane (GO:0099029);anchored component of postsynaptic membrane (GO:0099025)	1	1	0	0	EMIF-AD MBD	Delayed recall (Z-score)	0.066	0.31	0.31	-0.023	0.84	0.27	0.034	0.017	0.91	-0.0053	0.97
O95897	OLFM2	extrinsic component of synaptic membrane (GO:0099243)	0	0	0	0	EMIF-AD MBD	Immediate recall (Z-score)	0.094	0.17	0.31	0.068	0.58	-0.074	0.56	0.29	0.09	0.19	0.15
Q14515	SPARCL1	extracellular matrix of synaptic cleft (GO:0098965);synapse adhesion between pre- and post-synapse (GO:0099560);regulation of synapse organization (GO:0050807)	0	0	0	1	EMIF-AD MBD	Delayed recall (Z-score)	0.026	0.69	0.31	-0.089	0.44	0.24	0.08	-0.016	0.91	0.017	0.89
Q86Y82	STX12	integral component of synaptic vesicle membrane (GO:0030285);integral component of synaptic vesicle membrane (GO:0030285);synaptic vesicle to endosome fusion (GO:0016189)	1	0	0	0	EMIF-AD MBD	Delayed recall (Z-score)	-0.016	0.79	0.31	-0.1	0.39	0.17	0.14	-0.085	0.51	-0.078	0.51
Q9P0L0	VAPA	presynaptic cytoskeleton (GO:0099569);integral component of presynaptic membrane (GO:0099056)	1	0	0	0	EMIF-AD MBD	Immediate recall (Z-score)	0.12	0.092	0.31	-0.023	0.86	0.2	0.16	0.028	0.87	0.32	0.036
Q9C0A0	CNTNAP4	integral component of presynaptic membrane (GO:0099056);regulation of synapse organization (GO:0050807);modulation of chemical synaptic transmission (GO:0050804)	1	0	1	1	EMIF-AD MBD	Immediate recall (Z-score)	0.14	0.057	0.32	0.062	0.64	0.11	0.38	0.023	0.88	0.36	0.012
P02679	FGG	synapse (GO:0045202)	0	0	0	0	EMIF-AD MBD	Immediate recall (Z-score)	-0.17	0.01	0.32	0.037	0.77	-0.27	0.027	-0.21	0.12	-0.22	0.098
P50395	GDI2	synapse (GO:0045202)	0	0	0	0	EMIF-AD MBD	Delayed recall (Z-score)	0.063	0.38	0.32	0.038	0.76	-0.1	0.5	0.34	0.07	0.078	0.52
P07196	NEFL	postsynaptic intermediate filament cytoskeleton (GO:0099160);presynaptic intermediate filament cytoskeleton (GO:0099182);regulation of synapse maturation (GO:0090128);structural constituent of postsynaptic intermediate filament cytoskeleton (GO:0099184);postsynaptic modulation of chemical synaptic transmission (GO:0099170)	1	1	1	1	ADNI	Delayed recall (Z-score)	-0.19	0.0042	0.32	-0.11	0.5	-0.53	0.02	-0.1	0.36	-0.24	0.013
Q16288	NTRK3	integral component of postsynaptic membrane (GO:0099055);postsynaptic density assembly (GO:0097107);regulation of presynapse assembly (GO:1905606)	0	1	0	1	EMIF-AD MBD	Immediate recall (Z-score)	0.037	0.56	0.32	-0.16	0.22	0.15	0.18	0.1	0.49	0.026	0.86
Q99784	OLFM1	extrinsic component of synaptic membrane (GO:0099243)	0	0	0	0	EMIF-AD MBD	Immediate recall (Z-score)	0.16	0.029	0.32	0.022	0.87	0.18	0.15	0.055	0.74	0.34	0.013
O95206	PCDH8	synapse (GO:0045202);regulation of synaptic membrane adhesion (GO:0099179);modulation of chemical synaptic transmission (GO:0050804);integral component of postsynaptic membrane (GO:0099055)	0	1	1	1	EMIF-AD MBD	Immediate recall (Z-score)	0.018	0.81	0.32	-0.11	0.41	0.1	0.5	-0.17	0.37	0.19	0.2
P01210	PENK	neuronal dense core vesicle lumen (GO:0099013);synaptic vesicle lumen (GO:0034592);synaptic signaling via neuropeptide (GO:0099538)	1	0	1	0	EMIF-AD MBD	Immediate recall (Z-score)	0.14	0.081	0.32	-0.013	0.92	0.1	0.5	0.24	0.21	0.36	0.032
O43581	SYT7	integral component of presynaptic membrane (GO:0099056);regulation of synaptic vesicle endocytosis (GO:1900242);calcium-dependent activation of synaptic vesicle fusion (GO:0099502)	1	0	0	0	EMIF-AD MBD	Immediate recall (Z-score)	0.13	0.23	0.32	0.14	0.43	0.51	0.096	-0.22	0.39	0.17	0.34
P06727	APOA4	synapse (GO:0045202)	0	0	0	0	ADNI - CSF 48 panel	Immediate recall (Z-score)	0.191476	0.404599	0.328421	-0.584	0.410468	-0.812	0.301988	0.431	0.281491	0.35	0.280018
O94910	ADGRL1	integral component of presynaptic membrane (GO:0099056)	1	0	0	0	EMIF-AD MBD	Delayed recall (Z-score)	0.057	0.4	0.33	-0.057	0.63	0.26	0.05	0.01	0.95	0.011	0.93
P63010	AP2B1	postsynaptic neurotransmitter receptor endocytosis (GO:0098884);synaptic vesicle endocytosis (GO:0048488)	0	0	0	0	EMIF-AD MBD	Immediate recall (Z-score)	0.052	0.51	0.33	0.014	0.92	0.12	0.42	-0.24	0.24	0.22	0.18
Q8TDJ6	DMXL2	synaptic vesicle (GO:0008021);neuronal dense core vesicle (GO:0098992)	1	0	0	0	EMIF-AD MBD	Immediate recall (Z-score)	-0.12	0.11	0.33	0.039	0.75	-0.22	0.13	-0.32	0.07	-0.086	0.62
Q96BY6	DOCK10	postsynapse (GO:0098794)	0	1	0	0	EMIF-AD MBD	Immediate recall (Z-score)	0.0085	0.9	0.33	0.13	0.26	-0.067	0.63	0.11	0.44	-0.14	0.26
P04406	GAPDH	postsynaptic density, intracellular component (GO:0099092);extrinsic component of synaptic vesicle membrane (GO:0098850);ATP metabolic process in the postsynapse;regulation of synaptic vesicle neurotransmitter loading (GO:0099162)	1	1	0	0	EMIF-AD MBD	Immediate recall (Z-score)	0.12	0.084	0.33	0.096	0.46	0.38	0.017	0.037	0.8	0.038	0.77
Q14563	SEMA3A	regulation of synapse organization (GO:0050807);synaptic target recognition (GO:0008039);maintenance of synapse structure (GO:0099558)	0	0	0	1	EMIF-AD MBD	Delayed recall (Z-score)	0.0041	0.95	0.33	-0.084	0.52	-0.098	0.48	-0.024	0.88	0.2	0.12
Q9HAR2	ADGRL3	synapse organization (GO:0050808)	0	0	0	1	EMIF-AD MBD	Delayed recall (Z-score)	0.097	0.17	0.34	-0.05	0.69	0.24	0.058	0.19	0.22	0.016	0.91
P02649	APOE	synaptic cleft (GO:0043083);regulation of synapse organization (GO:0050807)	0	0	0	1	EMIF-AD MBD	Immediate recall (Z-score)	0.11	0.12	0.34	-0.049	0.7	0.066	0.62	0.19	0.3	0.26	0.039
P54764	EPHA4	integral component of presynaptic membrane (GO:0099056);integral component of postsynaptic membrane (GO:0099055);synapse disassembly (GO:0098883);regulation of synapse disassembly (GO:1905806)	1	1	0	1	EMIF-AD MBD	Delayed recall (Z-score)	0.04	0.54	0.34	-0.068	0.55	0.24	0.071	0.03	0.84	-0.011	0.93
Q9NZN1	IL1RAPL1	integral component of postsynaptic density membrane (GO:0099061);regulation of presynapse assembly (GO:1905606);trans-synaptic signaling by trans-synaptic complex (GO:0099545);regulation of postsynapse organization (GO:0099175);trans-synaptic signaling by trans-synaptic complex (GO:0099545)	0	1	1	1	EMIF-AD MBD	Immediate recall (Z-score)	0.094	0.33	0.34	-0.14	0.39	0.14	0.38	0.22	0.3	0.27	0.2
Q14833	GRM4	integral component of presynaptic active zone membrane (GO:0099059);presynaptic modulation of chemical synaptic transmission (GO:0099171)	1	0	1	0	ADNI	Delayed recall (Z-score)	0.05	0.41	0.34	-0.11	0.44	0.16	0.26	0.22	0.14	0.0083	0.92
P21579	SYT1	integral component of synaptic vesicle membrane (GO:0030285);calcium-dependent activation of synaptic vesicle fusion (GO:0099502)	1	0	0	0	EMIF-AD MBD	Immediate recall (Z-score)	0.12	0.13	0.34	-0.093	0.53	0.27	0.086	0.097	0.56	0.2	0.17
P55327	TPD52	synapse (GO:0045202)	0	0	0	0	EMIF-AD MBD	Immediate recall (Z-score)	0.12	0.13	0.34	0.071	0.59	0.17	0.29	-0.096	0.58	0.32	0.048
Q9UQM7	CAMK2A	presynaptic cytosol (GO:0099523);postsynaptic cytosol (GO:0099524);postsynaptic density (GO:0014069);regulation of synaptic vesicle docking (GO:0099148);regulation of neurotransmitter receptor localization to postsynaptic specialization membrane (GO:0098696)	1	1	0	0	EMIF-AD MBD	Delayed recall (Z-score)	0.037	0.56	0.35	0.026	0.83	0.21	0.093	-0.1	0.4	0.019	0.88
P21554	CNR1	integral component of presynaptic mitochondrial membrane;regulation of ATP metabolic process in the presynapse;integral component of presynaptic membrane (GO:0099056);regulation of presynaptic cytosolic calcium levels (GO:0099509);retrograde trans-synaptic signaling by endocannabinoid (GO:0098921)	1	0	1	0	EMIF-AD MBD	Immediate recall (Z-score)	0.047	0.59	0.35	-0.095	0.49	0.052	0.74	0.077	0.69	0.35	0.095
Q15303	ERBB4	synapse assembly (GO:0007416);integral component of presynaptic membrane (GO:0099056);integral component of postsynaptic density membrane (GO:0099061);integral component of presynaptic membrane (GO:0099056);neurotransmitter receptor localization to postsynaptic specialization membrane (GO:0099645)	1	1	0	1	EMIF-AD MBD	Delayed recall (Z-score)	0.14	0.19	0.35	-0.15	0.51	0.38	0.048	0.062	0.82	0.13	0.46
P02649	APOE	synaptic cleft (GO:0043083);regulation of synapse organization (GO:0050807)	0	0	0	1	ADNI	Immediate recall (Z-score)	0.06	0.2	0.35	-0.13	0.26	0.12	0.33	0.13	0.36	0.086	0.18
P13521	SCG2	neuronal dense core vesicle (GO:0098992)	1	0	0	0	ADNI	Immediate recall (Z-score)	0.085	0.076	0.35	-0.057	0.59	0.17	0.14	0.21	0.1	0.079	0.25
Q92823	NRCAM	integral component of postsynaptic membrane (GO:0099055);integral component of postsynaptic density membrane (GO:0099061);regulation of postsynapse organization (GO:0099175)	0	1	0	1	EMIF-AD MBD	Delayed recall (Z-score)	0.052	0.43	0.35	-0.029	0.8	0.25	0.064	0.072	0.63	-0.047	0.72
Q13332	PTPRS	integral component of presynaptic membrane (GO:0099056);presynapse assembly (GO:0099054);regulation of postsynaptic density assembly (GO:0099151);integral component of presynaptic membrane (GO:0099056);presynapse assembly (GO:0099054);regulation of postsynaptic density assembly (GO:0099151);synapse adhesion between pre- and post-synapse (GO:0099560);synapse adhesion between pre- and post-synapse …	1	0	1	1	EMIF-AD MBD	Immediate recall (Z-score)	0.15	0.04	0.35	0.019	0.88	0.11	0.43	0.15	0.43	0.34	0.012
P13611	VCAN	synapse (GO:0045202)	0	0	0	0	EMIF-AD MBD	Immediate recall (Z-score)	0.16	0.039	0.35	0.031	0.81	0.053	0.73	0.34	0.073	0.29	0.041
P23560	BDNF	trans-synaptic signaling by BDNF, modulating synaptic transmission (GO:0099183)	0	0	1	0	EMIF-AD MBD	Delayed recall (Z-score)	0.094	0.14	0.36	-0.073	0.54	0.21	0.14	0.2	0.14	0.094	0.44
Q9UQ52	CNTN6	anchored component of presynaptic membrane (GO:0099026);presynapse (GO:0098793)	1	0	0	0	EMIF-AD MBD	Delayed recall (Z-score)	0.07	0.27	0.36	-0.098	0.4	0.13	0.24	0.2	0.15	0.086	0.54
Q99784	OLFM1	extrinsic component of synaptic membrane (GO:0099243)	0	0	0	0	EMIF-AD MBD	Delayed recall (Z-score)	0.1	0.11	0.36	-0.052	0.66	0.24	0.037	0.1	0.49	0.1	0.41
P02675	FGB	synapse (GO:0045202)	0	0	0	0	EMIF-AD MBD	Immediate recall (Z-score)	-0.15	0.017	0.37	0.037	0.77	-0.24	0.046	-0.16	0.18	-0.23	0.085
P32004	L1CAM	modulation of chemical synaptic transmission (GO:0050804)	0	0	1	0	EMIF-AD MBD	Delayed recall (Z-score)	0.078	0.22	0.37	-0.06	0.58	0.17	0.14	0.2	0.15	0.032	0.81
P55268	LAMB2	synaptic cleft (GO:0043083);structural constituent of synapse-associated extracellular matrix (GO:0150043)	0	0	0	1	ADNI	Delayed recall (Z-score)	-0.065	0.28	0.37	-0.25	0.052	0.055	0.69	0.0099	0.95	-0.047	0.58
P47972	NPTX2	extrinsic component of postsynaptic specialization membrane (GO:0098892);neurotransmitter receptor localization to postsynaptic specialization membrane (GO:0099645);regulation of postsynaptic neurotransmitter receptor activity (GO:0098962);synaptic cleft (GO:0043083)	0	1	0	0	ADNI	Immediate recall (Z-score)	0.11	0.037	0.37	0.013	0.92	0.19	0.25	0.32	0.025	0.074	0.28
O75077	ADAM23	integral component of presynaptic membrane (GO:0099056)	1	0	0	0	EMIF-AD MBD	Delayed recall (Z-score)	0.0071	0.91	0.38	-0.047	0.69	0.13	0.35	0.14	0.34	-0.14	0.28
O14514	ADGRB1	integral component of postsynaptic membrane (GO:0099055);postsynaptic actin cytoskeleton organization (GO:0098974)	0	1	0	1	EMIF-AD MBD	Delayed recall (Z-score)	0.033	0.6	0.38	-0.058	0.61	0.22	0.082	-0.015	0.91	-0.013	0.92
P52799	EFNB2	regulation of postsynaptic membrane neurotransmitter receptor levels (GO:0099072);regulation of postsynaptic neurotransmitter receptor endocytosis (GO:0099149);presynapse assembly (GO:0099054);integral component of presynaptic membrane (GO:0099056);integral component of postsynaptic density membrane (GO:0099061)	1	1	0	1	EMIF-AD MBD	Delayed recall (Z-score)	0.059	0.38	0.38	-0.077	0.52	0.22	0.085	0.1	0.51	0.016	0.9
Q14515	SPARCL1	extracellular matrix of synaptic cleft (GO:0098965);synapse adhesion between pre- and post-synapse (GO:0099560);regulation of synapse organization (GO:0050807)	0	0	0	1	EMIF-AD MBD	Immediate recall (Z-score)	0.14	0.06	0.38	0.028	0.83	0.095	0.53	0.1	0.51	0.34	0.016
P06727	APOA4	synapse (GO:0045202)	0	0	0	0	ADNI - CSF 48 panel	Delayed recall (Z-score)	0.113121	0.15175	0.380578	-0.013	0.958791	-0.27	0.317772	0.099	0.471524	0.209	0.0611458
P02671	FGA	synapse (GO:0045202)	0	0	0	0	EMIF-AD MBD	Immediate recall (Z-score)	-0.14	0.032	0.39	0.042	0.74	-0.23	0.072	-0.17	0.17	-0.22	0.12
Q92932	PTPRN2	integral component of synaptic vesicle membrane (GO:0030285)	1	0	0	0	EMIF-AD MBD	Delayed recall (Z-score)	0.018	0.79	0.39	-0.14	0.23	0.15	0.29	0.096	0.52	0.036	0.79
Q9P0K1	ADAM22	integral component of postsynaptic density membrane (GO:0099061);neurotransmitter receptor localization to postsynaptic specialization membrane (GO:0099645);integral component of postsynaptic density membrane (GO:0099061)	0	1	0	0	EMIF-AD MBD	Delayed recall (Z-score)	0.081	0.22	0.4	0.039	0.74	0.25	0.056	0.1	0.5	-0.063	0.63
P63104	YWHAZ	regulation of synapse maturation (GO:0090128);synaptic target recognition (GO:0008039);postsynaptic specialization (GO:0099572)	0	1	0	1	EMIF-AD MBD	Delayed recall (Z-score)	0.031	0.59	0.4	0.18	0.16	0.018	0.88	0.087	0.47	-0.078	0.41
Q15904	ATP6AP1	synaptic vesicle (GO:0008021);synaptic vesicle proton loading (GO:0097401)	1	0	0	0	EMIF-AD MBD	Delayed recall (Z-score)	0.087	0.18	0.4	-0.025	0.84	0.24	0.041	0.1	0.48	0.011	0.93
P10909	CLU	synapse (GO:0045202)	0	0	0	0	EMIF-AD MBD	Delayed recall (Z-score)	0.043	0.47	0.4	-0.063	0.6	0.19	0.076	-0.026	0.86	0.01	0.93
P98172	EFNB1	integral component of presynaptic membrane (GO:0099056);presynapse assembly (GO:0099054)	1	0	0	1	EMIF-AD MBD	Delayed recall (Z-score)	0.0083	0.89	0.4	-0.11	0.29	0.17	0.19	0.04	0.82	0.0014	0.99
P10586	PTPRF	integral component of postsynaptic density membrane (GO:0099061);regulation of postsynapse organization (GO:0099175);synapse adhesion between pre- and post-synapse (GO:0099560);synapse adhesion between pre- and post-synapse (GO:0099560);synapse adhesion between pre- and post-synapse (GO:0099560)	0	1	0	1	EMIF-AD MBD	Immediate recall (Z-score)	0.12	0.079	0.4	-0.02	0.87	0.18	0.19	0.029	0.86	0.24	0.039
P09486	SPARC	regulation of synapse organization (GO:0050807);synapse (GO:0045202)	0	0	0	1	EMIF-AD MBD	Immediate recall (Z-score)	0.067	0.39	0.4	-0.067	0.62	0.044	0.74	0.075	0.69	0.27	0.076
P63010	AP2B1	postsynaptic neurotransmitter receptor endocytosis (GO:0098884);synaptic vesicle endocytosis (GO:0048488)	0	0	0	0	EMIF-AD MBD	Delayed recall (Z-score)	0.022	0.75	0.41	0.048	0.69	0.17	0.2	-0.042	0.81	-0.15	0.29
Q9NYX4	CALY	postsynaptic neurotransmitter receptor endocytosis (GO:0098884);postsynaptic endocytic zone (GO:0098843);presynapse (GO:0098793)	1	1	0	0	EMIF-AD MBD	Delayed recall (Z-score)	0.0036	0.97	0.41	-0.23	0.21	0.29	0.29	0.014	0.96	0.068	0.68
P62820	RAB1A	presynapse (GO:0098793)	1	0	0	0	EMIF-AD MBD	Delayed recall (Z-score)	0.019	0.79	0.41	-0.01	0.94	0.048	0.78	0.23	0.14	-0.11	0.4
Q9H0U4	RAB1B	synapse (GO:0045202)	0	0	0	0	EMIF-AD MBD	Delayed recall (Z-score)	0.019	0.79	0.41	-0.01	0.94	0.048	0.78	0.23	0.14	-0.11	0.4
P23763	VAMP1	synaptic vesicle priming (GO:0016082);integral component of synaptic vesicle membrane (GO:0030285);regulation of synaptic vesicle fusion to presynaptic active zone membrane (GO:0031630);presynapse (GO:0098793)	1	0	0	0	EMIF-AD MBD	Immediate recall (Z-score)	0.15	0.15	0.41	-0.042	0.82	0.029	0.89	0.23	0.31	0.36	0.05
Q15836	VAMP3	integral component of synaptic vesicle membrane (GO:0030285)	1	0	0	0	EMIF-AD MBD	Immediate recall (Z-score)	0.15	0.15	0.41	-0.042	0.82	0.029	0.89	0.23	0.31	0.36	0.05
Q86VH4	LRRTM4	integral component of postsynaptic density membrane (GO:0099061);regulation of synapse assembly (GO:0051963)	0	1	0	1	EMIF-AD MBD	Delayed recall (Z-score)	0.14	0.081	0.42	0.32	0.07	0.21	0.23	0.12	0.32	-0.087	0.63
O14594	NCAN	synapse (GO:0045202);modulation of chemical synaptic transmission (GO:0050804)	0	0	1	0	EMIF-AD MBD	Delayed recall (Z-score)	0.031	0.63	0.42	-0.061	0.6	0.21	0.1	-0.032	0.81	0.016	0.89
P07196	NEFL	postsynaptic intermediate filament cytoskeleton (GO:0099160);presynaptic intermediate filament cytoskeleton (GO:0099182);regulation of synapse maturation (GO:0090128);structural constituent of postsynaptic intermediate filament cytoskeleton (GO:0099184);postsynaptic modulation of chemical synaptic transmission (GO:0099170)	1	1	1	1	EMIF-AD MBD	Immediate recall (Z-score)	0.12	0.36	0.42	-0.092	0.66	0.4	0.15	0.078	0.7	0.35	0.23
Q8N126	CADM3	integral component of presynaptic membrane (GO:0099056)	1	0	0	0	ADNI	Immediate recall (Z-score)	0.068	0.21	0.42	-0.09	0.48	0.16	0.18	0.18	0.21	0.056	0.47
P30531	SLC6A1	neurotransmitter reuptake (GO:0098810);integral component of presynaptic membrane (GO:0099056);integral component of postsynaptic membrane (GO:0099055);integral component of presynaptic membrane (GO:0099056);neurotransmitter reuptake (GO:0098810)	1	1	0	0	EMIF-AD MBD	Delayed recall (Z-score)	-0.047	0.55	0.42	-0.24	0.087	0.033	0.84	0.074	0.67	0.025	0.87
Q86Y82	STX12	integral component of synaptic vesicle membrane (GO:0030285);integral component of synaptic vesicle membrane (GO:0030285);synaptic vesicle to endosome fusion (GO:0016189)	1	0	0	0	EMIF-AD MBD	Immediate recall (Z-score)	0.07	0.31	0.42	-0.12	0.37	0.17	0.18	0.08	0.59	0.13	0.32
P02679	FGG	synapse (GO:0045202)	0	0	0	0	EMIF-AD MBD	Delayed recall (Z-score)	-0.052	0.38	0.43	0.063	0.59	-0.16	0.16	0.025	0.83	-0.13	0.27
Q8NFZ4	NLGN2	integral component of postsynaptic specialization membrane (GO:0099060);regulation of presynapse assembly (GO:1905606);integral component of postsynaptic specialization membrane (GO:0099060);postsynaptic specialization assembly (GO:0098698);integral component of postsynaptic specialization membrane (GO:0099060);postsynaptic specialization assembly (GO:0098698)	0	1	0	1	EMIF-AD MBD	Delayed recall (Z-score)	0.071	0.32	0.43	-0.071	0.58	0.2	0.15	0.17	0.25	0.0023	0.99
P02649	APOE	synaptic cleft (GO:0043083);regulation of synapse organization (GO:0050807)	0	0	0	1	ADNI	Delayed recall (Z-score)	0.015	0.76	0.43	-0.11	0.36	0.15	0.22	-0.09	0.56	0.032	0.63
Q96PX8	SLITRK1	integral component of postsynaptic density membrane (GO:0099061);synapse adhesion between pre- and post-synapse (GO:0099560);regulation of presynapse assembly (GO:1905606);regulation of synapse organization (GO:0050807);integral component of postsynaptic density membrane (GO:0099061)	0	1	0	1	ADNI	Immediate recall (Z-score)	0.12	0.23	0.43	-0.0093	0.96	0.012	0.95	0.88	0.1	0.17	0.22
O95196	CSPG5	integral component of postsynaptic membrane (GO:0099055);regulation of synaptic vesicle exocytosis (GO:2000300)	0	1	0	0	EMIF-AD MBD	Delayed recall (Z-score)	0.063	0.33	0.44	-0.06	0.59	0.21	0.085	0.059	0.69	0.057	0.67
P02675	FGB	synapse (GO:0045202)	0	0	0	0	EMIF-AD MBD	Delayed recall (Z-score)	-0.032	0.57	0.45	0.064	0.57	-0.16	0.14	0.038	0.72	-0.074	0.54
Q15223	NECTIN1	integral component of presynaptic active zone membrane (GO:0099059);regulation of synapse organization (GO:0050807)	1	0	0	1	EMIF-AD MBD	Immediate recall (Z-score)	0.098	0.2	0.45	0.038	0.76	0.11	0.43	-0.058	0.74	0.29	0.058
Q9HCM2	PLXNA4	maintenance of synapse structure (GO:0099558)	0	0	0	1	EMIF-AD MBD	Immediate recall (Z-score)	-0.071	0.51	0.45	0.083	0.68	0.24	0.44	-0.23	0.28	-0.19	0.29
Q9HBW1	LRRC4	integral component of postsynaptic density membrane (GO:0099061);modulation of chemical synaptic transmission (GO:0050804);synapse adhesion between pre- and post-synapse (GO:0099560);integral component of postsynaptic density membrane (GO:0099061)	0	1	1	1	EMIF-AD MBD	Delayed recall (Z-score)	0.03	0.67	0.46	-0.052	0.66	0.2	0.12	0.017	0.91	-0.056	0.69
Q15818	NPTX1	regulation of postsynaptic neurotransmitter receptor activity (GO:0098962);synaptic cleft (GO:0043083);neurotransmitter receptor localization to postsynaptic specialization membrane (GO:0099645);postsynaptic density assembly (GO:0097107)	0	0	0	1	EMIF-AD MBD	Delayed recall (Z-score)	0.078	0.24	0.46	-0.026	0.82	0.25	0.062	0.079	0.55	0.029	0.83
Q9ULB1	NRXN1	integral component of presynaptic membrane (GO:0099056);regulation of trans-synaptic signaling by endocannabinoid, modulating synaptic transmission (GO:0150036);regulation of synaptic vesicle cycle (GO:0098693);integral component of presynaptic membrane (GO:0099056);presynapse assembly (GO:0099054);regulation of postsynaptic density assembly (GO:0099151);synapse adhesion between pre- and post-syn…	1	0	1	1	EMIF-AD MBD	Delayed recall (Z-score)	0.07	0.31	0.46	-0.024	0.84	0.24	0.065	0.056	0.71	-0.00077	1
P10586	PTPRF	integral component of postsynaptic density membrane (GO:0099061);regulation of postsynapse organization (GO:0099175);synapse adhesion between pre- and post-synapse (GO:0099560);synapse adhesion between pre- and post-synapse (GO:0099560);synapse adhesion between pre- and post-synapse (GO:0099560)	0	1	0	1	EMIF-AD MBD	Delayed recall (Z-score)	0.045	0.45	0.46	-0.063	0.57	0.19	0.11	-0.00074	1	0.051	0.62
Q9P0L0	VAPA	presynaptic cytoskeleton (GO:0099569);integral component of presynaptic membrane (GO:0099056)	1	0	0	0	EMIF-AD MBD	Delayed recall (Z-score)	0.018	0.79	0.46	-0.038	0.75	0.18	0.16	0.026	0.87	-0.11	0.44
P11279	LAMP1	integral component of synaptic vesicle membrane (GO:0030285)	1	0	0	0	EMIF-AD MBD	Delayed recall (Z-score)	0.08	0.24	0.47	0.0059	0.96	0.22	0.071	-0.037	0.79	0.12	0.45
Q9NT99	LRRC4B	integral component of postsynaptic density membrane (GO:0099061);regulation of presynapse assembly (GO:1905606);regulation of postsynaptic density assembly (GO:0099151);synapse adhesion between pre- and post-synapse (GO:0099560)	0	1	0	1	ADNI	Delayed recall (Z-score)	-0.011	0.86	0.48	-0.17	0.25	0.13	0.43	0.12	0.49	-0.031	0.72
P16112	ACAN	perisynaptic extracellular matrix (GO:0098966)	0	0	0	0	EMIF-AD MBD	Delayed recall (Z-score)	0.11	0.13	0.49	-0.039	0.8	0.27	0.052	0.091	0.57	0.094	0.46
Q9Y6N8	CDH10	integral component of presynaptic active zone membrane (GO:0099059);integral component of postsynaptic specialization membrane (GO:0099060);synapse adhesion between pre- and post-synapse (GO:0099560);synapse (GO:0045202)	1	1	0	1	EMIF-AD MBD	Delayed recall (Z-score)	0.073	0.28	0.49	-0.089	0.49	0.12	0.35	0.19	0.2	0.1	0.41
P62942	FKBP1A	synapse (GO:0045202)	0	0	0	0	EMIF-AD MBD	Delayed recall (Z-score)	-0.015	0.82	0.49	0.11	0.39	-0.031	0.8	0.052	0.7	-0.14	0.22
P21333	FLNA	postsynapse (GO:0098794);synapse organization (GO:0050808)	0	1	0	1	EMIF-AD MBD	Delayed recall (Z-score)	0.15	0.044	0.49	0.12	0.34	0.0054	0.97	0.34	0.027	0.13	0.37
Q9NT99	LRRC4B	integral component of postsynaptic density membrane (GO:0099061);regulation of presynapse assembly (GO:1905606);regulation of postsynaptic density assembly (GO:0099151);synapse adhesion between pre- and post-synapse (GO:0099560)	0	1	0	1	EMIF-AD MBD	Delayed recall (Z-score)	0.021	0.76	0.49	-0.093	0.43	0.17	0.18	0.011	0.94	-0.00071	1
Q92752	TNR	perisynaptic extracellular matrix (GO:0098966);modulation of chemical synaptic transmission (GO:0050804)	0	0	1	0	EMIF-AD MBD	Delayed recall (Z-score)	0.066	0.32	0.49	-0.045	0.7	0.093	0.46	0.25	0.11	0.038	0.77
P17677	GAP43	regulation of postsynaptic specialization assembly (GO:0099150)	0	0	0	1	EMIF-AD MBD	Immediate recall (Z-score)	0.087	0.19	0.5	-0.0061	0.96	0.14	0.26	-0.037	0.82	0.2	0.095
Q9Y639	NPTN	integral component of postsynaptic density membrane (GO:0099061);trans-synaptic signaling by trans-synaptic complex, modulating synaptic transmission (GO:0099557);integral component of presynaptic active zone membrane (GO:0099059);synaptic membrane (GO:0097060)	1	1	1	0	EMIF-AD MBD	Delayed recall (Z-score)	0.036	0.61	0.5	-0.09	0.45	0.17	0.19	0.088	0.57	0.0015	0.99
O15240	VGF	synapse (GO:0045202);synaptic signaling via neuropeptide (GO:0099538);modulation of chemical synaptic transmission (GO:0050804)	0	0	1	0	EMIF-AD MBD	Delayed recall (Z-score)	0.035	0.55	0.5	-0.085	0.44	0.17	0.19	0.042	0.72	0.056	0.62
P62979	RPS27A	synapse (GO:0045202);postsynaptic ribosome;protein translation at presynapse;presynaptic ribosome;protein translation at postsynapse	1	1	0	0	EMIF-AD MBD	Immediate recall (Z-score)	0.094	0.18	0.5	-0.015	0.9	0.13	0.32	-0.002	0.99	0.23	0.079
Q9UPU3	SORCS3	integral component of postsynaptic density membrane (GO:0099061);postsynaptic modulation of chemical synaptic transmission (GO:0099170)	0	1	1	0	EMIF-AD MBD	Delayed recall (Z-score)	0.066	0.29	0.5	-0.059	0.59	0.18	0.14	0.12	0.39	0.059	0.63
P62987	UBA52	synapse (GO:0045202);postsynaptic ribosome;protein translation at presynapse;presynaptic ribosome;protein translation at postsynapse	1	1	0	0	EMIF-AD MBD	Immediate recall (Z-score)	0.094	0.18	0.5	-0.015	0.9	0.13	0.32	-0.002	0.99	0.23	0.079
Q9Y4C0	NRXN3	regulation of postsynaptic membrane neurotransmitter receptor levels (GO:0099072);presynaptic modulation of chemical synaptic transmission (GO:0099171);presynaptic modulation of chemical synaptic transmission (GO:0099171);neurotransmitter receptor localization to postsynaptic specialization membrane (GO:0099645);postsynaptic density assembly (GO:0097107);regulation of postsynaptic membrane neurot…	0	0	1	1	EMIF-AD MBD	Delayed recall (Z-score)	0.075	0.27	0.51	-0.02	0.86	0.23	0.071	0.025	0.86	0.063	0.64
Q9BZR6	RTN4R	presynapse (GO:0098793)	1	0	0	0	EMIF-AD MBD	Immediate recall (Z-score)	0.17	0.025	0.51	0.091	0.51	0.19	0.15	0.036	0.82	0.32	0.023
P22303	ACHE	neurotransmitter catabolic process (GO:0042135);synaptic cleft (GO:0043083)	0	0	0	0	EMIF-AD MBD	Delayed recall (Z-score)	0.045	0.52	0.52	0.098	0.46	-0.067	0.62	-0.083	0.64	0.16	0.2
Q02246	CNTN2	anchored component of postsynaptic membrane (GO:0099025)	0	1	0	0	EMIF-AD MBD	Delayed recall (Z-score)	0.031	0.65	0.52	-0.083	0.46	0.18	0.19	0.036	0.81	0.054	0.72
O95970	LGI1	synaptic cleft (GO:0043083);neurotransmitter receptor localization to postsynaptic specialization membrane (GO:0099645)	0	0	0	0	EMIF-AD MBD	Immediate recall (Z-score)	-0.14	0.25	0.52	-0.4	0.092	-0.054	0.79	0.09	0.72	-0.16	0.49
Q9Y639	NPTN	integral component of postsynaptic density membrane (GO:0099061);trans-synaptic signaling by trans-synaptic complex, modulating synaptic transmission (GO:0099557);integral component of presynaptic active zone membrane (GO:0099059);synaptic membrane (GO:0097060)	1	1	1	0	EMIF-AD MBD	Immediate recall (Z-score)	0.13	0.1	0.52	-0.029	0.83	0.17	0.23	0.2	0.24	0.25	0.15
Q92686	NRGN	postsynapse (GO:0098794);postsynaptic membrane (GO:0045211);postsynaptic modulation of chemical synaptic transmission (GO:0099170)	0	1	1	0	EMIF-AD MBD	Delayed recall (Z-score)	-0.024	0.68	0.52	-0.058	0.64	0.13	0.28	-0.09	0.53	-0.075	0.42
O14917	PCDH17	integral component of presynaptic membrane (GO:0099056);integral component of postsynaptic membrane (GO:0099055);synapse adhesion between pre- and post-synapse (GO:0099560)	1	1	0	1	EMIF-AD MBD	Immediate recall (Z-score)	0.16	0.038	0.52	0.044	0.76	0.12	0.41	0.14	0.39	0.33	0.022
P00747	PLG	trans-synaptic signaling by BDNF, modulating synaptic transmission (GO:0099183)	0	0	1	0	EMIF-AD MBD	Immediate recall (Z-score)	-0.13	0.047	0.52	-0.017	0.89	-0.19	0.13	-0.075	0.59	-0.27	0.057
P62820	RAB1A	presynapse (GO:0098793)	1	0	0	0	EMIF-AD MBD	Immediate recall (Z-score)	0.013	0.87	0.52	-0.07	0.65	0.23	0.24	0.1	0.55	-0.08	0.56
Q9H0U4	RAB1B	synapse (GO:0045202)	0	0	0	0	EMIF-AD MBD	Immediate recall (Z-score)	0.013	0.87	0.52	-0.07	0.65	0.23	0.24	0.1	0.55	-0.08	0.56
Q562R1	ACTBL2	synapse (GO:0045202)	0	0	0	0	EMIF-AD MBD	Delayed recall (Z-score)	0.057	0.37	0.53	0.16	0.19	0.046	0.76	0.14	0.32	-0.05	0.62
P02671	FGA	synapse (GO:0045202)	0	0	0	0	EMIF-AD MBD	Delayed recall (Z-score)	-0.031	0.6	0.53	0.047	0.68	-0.17	0.14	0.025	0.82	-0.033	0.8
P11142	HSPA8	synaptic vesicle uncoating (GO:0016191);presynapse (GO:0098793);postsynaptic density (GO:0014069);presynaptic chaperone-mediated protein folding;regulation of postsynapse organization (GO:0099175);postsynaptic density (GO:0014069);postsynapse (GO:0098794);presynapse (GO:0098793);postsynaptic specialization membrane (GO:0099634);maintenance of postsynaptic specialization structure (GO:0098880)	1	1	0	1	EMIF-AD MBD	Delayed recall (Z-score)	0.033	0.55	0.53	0.083	0.48	0.087	0.45	0.089	0.43	-0.096	0.35
P47972	NPTX2	extrinsic component of postsynaptic specialization membrane (GO:0098892);neurotransmitter receptor localization to postsynaptic specialization membrane (GO:0099645);regulation of postsynaptic neurotransmitter receptor activity (GO:0098962);synaptic cleft (GO:0043083)	0	1	0	0	ADNI	Delayed recall (Z-score)	0.08	0.16	0.53	0.062	0.67	0.28	0.12	0.18	0.23	0.026	0.72
P35052	GPC1	synapse (GO:0045202)	0	0	0	0	EMIF-AD MBD	Immediate recall (Z-score)	0.14	0.069	0.54	0.083	0.53	0.19	0.2	-0.001	0.99	0.29	0.056
P42262	GRIA2	integral component of presynaptic active zone membrane (GO:0099059);integral component of presynaptic membrane (GO:0099056);integral component of postsynaptic membrane (GO:0099055);integral component of presynaptic membrane (GO:0099056);ligand-gated ion channel activity involved in regulation of presynaptic membrane potential (GO:0099507);integral component of postsynaptic density membrane (GO:00…	1	1	0	0	EMIF-AD MBD	Immediate recall (Z-score)	0.045	0.52	0.54	-0.0011	0.99	0.23	0.11	-0.019	0.9	-0.011	0.93
Q9Y2I2	NTNG1	anchored component of presynaptic active zone membrane (GO:0099029);modulation of chemical synaptic transmission (GO:0050804);synapse adhesion between pre- and post-synapse (GO:0099560)	1	0	1	1	EMIF-AD MBD	Delayed recall (Z-score)	0.036	0.62	0.54	-0.093	0.45	0.17	0.22	0.065	0.66	0.041	0.78
Q96PX8	SLITRK1	integral component of postsynaptic density membrane (GO:0099061);synapse adhesion between pre- and post-synapse (GO:0099560);regulation of presynapse assembly (GO:1905606);regulation of synapse organization (GO:0050807);integral component of postsynaptic density membrane (GO:0099061)	0	1	0	1	EMIF-AD MBD	Delayed recall (Z-score)	0.043	0.52	0.54	-0.033	0.77	0.21	0.12	-0.017	0.91	0.03	0.82
O94933	SLITRK3	integral component of postsynaptic membrane (GO:0099055);synapse adhesion between pre- and post-synapse (GO:0099560);regulation of presynapse assembly (GO:1905606);regulation of presynapse assembly (GO:1905606);integral component of postsynaptic density membrane (GO:0099061);integral component of postsynaptic specialization membrane (GO:0099060)	0	1	0	1	EMIF-AD MBD	Delayed recall (Z-score)	0.021	0.8	0.54	-0.16	0.38	-0.0038	0.98	0.024	0.88	0.19	0.25
P10124	SRGN	postsynaptic specialization, intracellular component (GO:0099091);modulation of chemical synaptic transmission (GO:0050804);regulation of postsynapse organization (GO:0099175)	0	1	1	1	EMIF-AD MBD	Delayed recall (Z-score)	-0.02	0.83	0.55	-0.25	0.18	0.072	0.7	0.11	0.67	0.023	0.88
O43581	SYT7	integral component of presynaptic membrane (GO:0099056);regulation of synaptic vesicle endocytosis (GO:1900242);calcium-dependent activation of synaptic vesicle fusion (GO:0099502)	1	0	0	0	EMIF-AD MBD	Delayed recall (Z-score)	-0.041	0.66	0.55	-0.19	0.25	0.11	0.67	0.15	0.45	-0.075	0.64
P62258	YWHAE	synapse (GO:0045202);regulation of postsynaptic membrane neurotransmitter receptor levels (GO:0099072)	0	0	0	0	EMIF-AD MBD	Immediate recall (Z-score)	0.074	0.23	0.55	0.024	0.85	0.21	0.082	-0.033	0.81	0.065	0.52
P23528	CFL1	modification of postsynaptic actin cytoskeleton (GO:0098885);modulation of chemical synaptic transmission (GO:0050804)	0	0	1	1	EMIF-AD MBD	Delayed recall (Z-score)	0.006	0.92	0.56	0.0057	0.96	0.05	0.68	0.12	0.35	-0.11	0.31
O15230	LAMA5	synaptic cleft (GO:0043083);extracellular matrix of synaptic cleft (GO:0098965);postsynapse organization (GO:0099173)	0	0	0	1	EMIF-AD MBD	Delayed recall (Z-score)	0.07	0.41	0.56	-0.044	0.75	0.23	0.2	0.2	0.33	-0.0063	0.97
O95897	OLFM2	extrinsic component of synaptic membrane (GO:0099243)	0	0	0	0	EMIF-AD MBD	Delayed recall (Z-score)	0.058	0.34	0.56	-0.065	0.56	0.084	0.47	0.18	0.2	0.084	0.49
Q14118	DAG1	regulation of neurotransmitter receptor localization to postsynaptic specialization membrane (GO:0098696);regulation of synapse organization (GO:0050807);retrograde trans-synaptic signaling by trans-synaptic protein complex (GO:0098942);postsynaptic cytosol (GO:0099524)	0	1	1	1	ADNI	Immediate recall (Z-score)	0.049	0.4	0.56	-0.061	0.62	0.075	0.59	0.22	0.16	0.042	0.6
Q9P0K1	ADAM22	integral component of postsynaptic density membrane (GO:0099061);neurotransmitter receptor localization to postsynaptic specialization membrane (GO:0099645);integral component of postsynaptic density membrane (GO:0099061)	0	1	0	0	EMIF-AD MBD	Immediate recall (Z-score)	0.14	0.063	0.57	0.055	0.67	0.18	0.21	0.01	0.96	0.28	0.052
P55286	CDH8	synaptic membrane (GO:0097060);regulation of synapse organization (GO:0050807)	0	0	0	1	EMIF-AD MBD	Delayed recall (Z-score)	0.048	0.46	0.57	-0.066	0.56	0.17	0.19	0.028	0.85	0.09	0.5
O43300	LRRTM2	integral component of postsynaptic density membrane (GO:0099061);regulation of postsynaptic density assembly (GO:0099151);regulation of postsynaptic density assembly (GO:0099151);integral component of postsynaptic specialization membrane (GO:0099060)	0	1	0	1	EMIF-AD MBD	Delayed recall (Z-score)	0.067	0.31	0.57	-0.0031	0.98	0.21	0.12	0.093	0.46	-0.032	0.81
Q14563	SEMA3A	regulation of synapse organization (GO:0050807);synaptic target recognition (GO:0008039);maintenance of synapse structure (GO:0099558)	0	0	0	1	EMIF-AD MBD	Immediate recall (Z-score)	0.13	0.079	0.57	0.018	0.9	0.11	0.47	0.11	0.55	0.28	0.038
Q9BY67	CADM1	maintenance of postsynaptic specialization structure (GO:0098880);integral component of postsynaptic membrane (GO:0099055);integral component of presynaptic membrane (GO:0099056);synapse adhesion between pre- and post-synapse (GO:0099560);presynapse assembly (GO:0099054);retrograde trans-synaptic signaling by trans-synaptic protein complex (GO:0098942);synapse assembly (GO:0007416)	1	1	1	1	EMIF-AD MBD	Delayed recall (Z-score)	0.081	0.24	0.58	-0.0055	0.96	0.24	0.08	0.059	0.74	0.049	0.73
Q13554	CAMK2B	postsynaptic density (GO:0014069);structural constituent of postsynaptic actin cytoskeleton (GO:0098973);regulation of synapse maturation (GO:0090128)	0	1	0	1	EMIF-AD MBD	Immediate recall (Z-score)	0.057	0.53	0.58	-0.054	0.73	-0.026	0.89	0.11	0.61	0.26	0.17
Q9H0Q3	FXYD6	integral component of presynaptic membrane (GO:0099056);integral component of postsynaptic membrane (GO:0099055)	1	1	0	0	EMIF-AD MBD	Delayed recall (Z-score)	0.05	0.53	0.58	-0.047	0.77	0.076	0.73	-0.084	0.63	0.17	0.17
O60242	ADGRB3	integral component of postsynaptic density membrane (GO:0099061);regulation of synapse disassembly (GO:1905806);regulation of synapse maturation (GO:0090128)	0	1	0	1	EMIF-AD MBD	Delayed recall (Z-score)	0.16	0.026	0.59	0.21	0.11	0.19	0.14	-0.0027	0.98	0.24	0.096
P27824	CANX	integral component of presynaptic active zone membrane (GO:0099059);integral component of postsynaptic membrane (GO:0099055);synaptic vesicle endocytosis (GO:0048488)	1	1	0	0	EMIF-AD MBD	Delayed recall (Z-score)	0.0038	0.96	0.59	-0.028	0.81	0.12	0.42	0.13	0.53	-0.14	0.37
Q16620	NTRK2	trans-synaptic signaling by BDNF, modulating synaptic transmission (GO:0099183);postsynapse (GO:0098794)	0	1	1	0	EMIF-AD MBD	Delayed recall (Z-score)	0.099	0.15	0.59	0.083	0.5	0.19	0.12	-0.061	0.68	0.15	0.3
O15240	VGF	synapse (GO:0045202);synaptic signaling via neuropeptide (GO:0099538);modulation of chemical synaptic transmission (GO:0050804)	0	0	1	0	ADNI	Immediate recall (Z-score)	0.12	0.012	0.59	0.038	0.72	0.19	0.14	0.24	0.056	0.1	0.13
P07737	PFN1	presynapse (GO:0098793);postsynapse (GO:0098794);synapse maturation (GO:0060074);modification of postsynaptic actin cytoskeleton (GO:0098885);modulation of chemical synaptic transmission (GO:0050804)	1	1	1	1	EMIF-AD MBD	Delayed recall (Z-score)	0.085	0.19	0.6	0.049	0.7	0.037	0.74	0.28	0.075	0.061	0.63
P32004	L1CAM	modulation of chemical synaptic transmission (GO:0050804)	0	0	1	0	ADNI	Immediate recall (Z-score)	0.076	0.15	0.6	-0.04	0.76	0.13	0.32	0.21	0.15	0.063	0.39
P61981	YWHAG	presynapse (GO:0098793);synapse (GO:0045202)	1	0	0	0	EMIF-AD MBD	Immediate recall (Z-score)	0.018	0.81	0.6	0.042	0.78	0.15	0.38	0.1	0.54	-0.095	0.4
O75077	ADAM23	integral component of presynaptic membrane (GO:0099056)	1	0	0	0	EMIF-AD MBD	Immediate recall (Z-score)	0.096	0.2	0.61	-0.013	0.92	0.037	0.81	0.22	0.18	0.18	0.2
Q15303	ERBB4	synapse assembly (GO:0007416);integral component of presynaptic membrane (GO:0099056);integral component of postsynaptic density membrane (GO:0099061);integral component of presynaptic membrane (GO:0099056);neurotransmitter receptor localization to postsynaptic specialization membrane (GO:0099645)	1	1	0	1	EMIF-AD MBD	Immediate recall (Z-score)	0.12	0.31	0.61	-0.15	0.55	0.24	0.26	0.022	0.95	0.22	0.27
Q8NFZ4	NLGN2	integral component of postsynaptic specialization membrane (GO:0099060);regulation of presynapse assembly (GO:1905606);integral component of postsynaptic specialization membrane (GO:0099060);postsynaptic specialization assembly (GO:0098698);integral component of postsynaptic specialization membrane (GO:0099060);postsynaptic specialization assembly (GO:0098698)	0	1	0	1	EMIF-AD MBD	Immediate recall (Z-score)	0.12	0.15	0.61	0.011	0.94	0.093	0.53	0.1	0.55	0.29	0.074
Q96GW7	BCAN	perisynaptic extracellular matrix (GO:0098966);perisynaptic extracellular matrix (GO:0098966);synapse maturation (GO:0060074)	0	0	0	1	EMIF-AD MBD	Delayed recall (Z-score)	0.066	0.35	0.62	-0.057	0.64	0.17	0.18	0.085	0.55	0.082	0.58
Q9ULB4	CDH9	synapse adhesion between pre- and post-synapse (GO:0099560);synapse assembly (GO:0007416);integral component of presynaptic membrane (GO:0099056);integral component of postsynaptic membrane (GO:0099055);synapse (GO:0045202);synapse adhesion between pre- and post-synapse (GO:0099560)	1	1	0	1	EMIF-AD MBD	Immediate recall (Z-score)	-0.025	0.78	0.62	-0.12	0.51	0.14	0.44	-0.17	0.35	0.031	0.86
P50395	GDI2	synapse (GO:0045202)	0	0	0	0	EMIF-AD MBD	Immediate recall (Z-score)	0.072	0.36	0.62	-0.065	0.64	0.061	0.72	0.21	0.35	0.16	0.24
Q92686	NRGN	postsynapse (GO:0098794);postsynaptic membrane (GO:0045211);postsynaptic modulation of chemical synaptic transmission (GO:0099170)	0	1	1	0	ADNI	Delayed recall (Z-score)	-0.085	0.39	0.62	-0.14	0.36	0.16	0.6	0.086	0.7	-0.2	0.26
P23435	CBLN1	synaptic cleft (GO:0043083);regulation of presynapse assembly (GO:1905606);regulation of presynapse assembly (GO:1905606);regulation of postsynaptic density assembly (GO:0099151)	0	0	0	1	EMIF-AD MBD	Delayed recall (Z-score)	0.054	0.39	0.63	-0.038	0.75	0.16	0.19	0.11	0.38	-0.0039	0.97
P01213	PDYN	synaptic vesicle (GO:0008021);neuronal dense core vesicle lumen (GO:0099013)	1	0	0	0	ADNI	Delayed recall (Z-score)	0.034	0.6	0.63	-0.056	0.71	0.27	0.19	0.011	0.95	0.029	0.74
P08195	SLC3A2	synapse (GO:0045202)	0	0	0	0	EMIF-AD MBD	Immediate recall (Z-score)	0.09	0.24	0.63	-0.0025	0.99	0.037	0.79	0.21	0.33	0.23	0.15
O75382	TRIM3	postsynapse (GO:0098794);regulation of protein catabolic process at postsynapse	0	1	0	0	EMIF-AD MBD	Delayed recall (Z-score)	-0.072	0.38	0.63	-0.034	0.82	-0.2	0.14	-0.028	0.89	0.089	0.64
P68032	ACTC1	synapse (GO:0045202)	0	0	0	0	EMIF-AD MBD	Immediate recall (Z-score)	-0.05	0.53	0.64	0.1	0.53	0.022	0.91	-0.093	0.61	-0.15	0.24
P21554	CNR1	integral component of presynaptic mitochondrial membrane;regulation of ATP metabolic process in the presynapse;integral component of presynaptic membrane (GO:0099056);regulation of presynaptic cytosolic calcium levels (GO:0099509);retrograde trans-synaptic signaling by endocannabinoid (GO:0098921)	1	0	1	0	EMIF-AD MBD	Delayed recall (Z-score)	0.1	0.17	0.64	-0.008	0.95	0.22	0.13	0.095	0.57	0.18	0.35
P02671	FGA	synapse (GO:0045202)	0	0	0	0	ADNI	Delayed recall (Z-score)	0.012	0.86	0.64	-0.078	0.59	0.19	0.27	0.095	0.72	-0.018	0.86
P13591	NCAM1	integral component of presynaptic membrane (GO:0099056);integral component of postsynaptic membrane (GO:0099055);synapse adhesion between pre- and post-synapse (GO:0099560);modulation of chemical synaptic transmission (GO:0050804)	1	1	1	1	ADNI - CSF 48 panel	Immediate recall (Z-score)	-0.0478997	0.881833	0.640522	-0.787	0.266709	-0.275	0.741201	0.22	0.734767	0.25	0.621862
P29966	MARCKS	postsynaptic cytoskeleton (GO:0099571);presynaptic cytosol (GO:0099523);anchored component of presynaptic membrane (GO:0099026);anchored component of postsynaptic membrane (GO:0099025);regulation of modification of postsynaptic actin cytoskeleton (GO:1905274)	1	1	0	1	EMIF-AD MBD	Immediate recall (Z-score)	0.057	0.46	0.65	-0.063	0.65	0.15	0.25	-0.019	0.92	0.13	0.42
P55290	CDH13	synapse (GO:0045202)	0	0	0	0	EMIF-AD MBD	Delayed recall (Z-score)	0.056	0.37	0.66	0.0095	0.93	0.18	0.14	0.044	0.74	-0.018	0.89
Q7Z553	MDGA2	regulation of presynapse assembly (GO:1905606);regulation of synaptic membrane adhesion (GO:0099179)	0	0	0	1	EMIF-AD MBD	Delayed recall (Z-score)	0.063	0.27	0.66	-0.038	0.74	0.14	0.17	0.025	0.82	0.11	0.38
P60709	ACTB	regulation of synaptic vesicle endocytosis (GO:1900242);structural constituent of postsynaptic actin cytoskeleton (GO:0098973);postsynaptic actin cytoskeleton (GO:0098871)	0	1	0	1	EMIF-AD MBD	Delayed recall (Z-score)	0.061	0.36	0.67	0.12	0.34	0.048	0.75	0.17	0.25	-0.034	0.75
P63261	ACTG1	presynaptic actin cytoskeleton (GO:0099143);regulation of synaptic vesicle endocytosis (GO:1900242);postsynaptic actin cytoskeleton (GO:0098871);structural constituent of postsynaptic actin cytoskeleton (GO:0098973);structural constituent of postsynaptic actin cytoskeleton (GO:0098973)	1	1	0	1	EMIF-AD MBD	Delayed recall (Z-score)	0.061	0.36	0.67	0.12	0.34	0.048	0.75	0.17	0.25	-0.034	0.75
O15230	LAMA5	synaptic cleft (GO:0043083);extracellular matrix of synaptic cleft (GO:0098965);postsynapse organization (GO:0099173)	0	0	0	1	EMIF-AD MBD	Immediate recall (Z-score)	0.11	0.25	0.67	-0.011	0.94	0.3	0.12	0.1	0.68	0.11	0.61
O95502	NPTXR	regulation of postsynaptic specialization assembly (GO:0099150);neurotransmitter receptor localization to postsynaptic specialization membrane (GO:0099645);regulation of postsynaptic neurotransmitter receptor activity (GO:0098962)	0	0	0	1	EMIF-AD MBD	Delayed recall (Z-score)	0.064	0.34	0.67	-0.038	0.74	0.18	0.19	0.089	0.51	0.056	0.69
P01303	NPY	regulation of presynaptic cytosolic calcium levels (GO:0099509);regulation of synaptic vesicle exocytosis (GO:2000300)	0	0	0	0	EMIF-AD MBD	Immediate recall (Z-score)	0.17	0.033	0.67	0.056	0.69	0.19	0.24	0.14	0.45	0.29	0.038
Q16363	LAMA4	synaptic cleft (GO:0043083)	0	0	0	0	EMIF-AD MBD	Immediate recall (Z-score)	0.082	0.22	0.68	-0.037	0.77	0.085	0.5	0.2	0.22	0.12	0.33
P23471	PTPRZ1	synapse (GO:0045202);integral component of postsynaptic density membrane (GO:0099061)	0	1	0	0	EMIF-AD MBD	Immediate recall (Z-score)	0.17	0.018	0.68	0.078	0.55	0.13	0.31	0.22	0.23	0.29	0.031
P16112	ACAN	perisynaptic extracellular matrix (GO:0098966)	0	0	0	0	EMIF-AD MBD	Immediate recall (Z-score)	0.061	0.44	0.69	-0.11	0.5	0.11	0.48	0.11	0.54	0.11	0.41
Q9Y6N8	CDH10	integral component of presynaptic active zone membrane (GO:0099059);integral component of postsynaptic specialization membrane (GO:0099060);synapse adhesion between pre- and post-synapse (GO:0099560);synapse (GO:0045202)	1	1	0	1	EMIF-AD MBD	Immediate recall (Z-score)	0.093	0.21	0.69	0.004	0.98	0.12	0.41	-0.0092	0.96	0.21	0.13
P28799	GRN	maintenance of synapse structure (GO:0099558)	0	0	0	1	EMIF-AD MBD	Immediate recall (Z-score)	0.1	0.11	0.69	0.085	0.52	0.11	0.24	-0.028	0.87	0.26	0.14
Q9NPH3	IL1RAP	regulation of presynapse assembly (GO:1905606);synapse adhesion between pre- and post-synapse (GO:0099560);regulation of postsynaptic density assembly (GO:0099151);regulation of presynapse assembly (GO:1905606);trans-synaptic signaling by trans-synaptic complex (GO:0099545);trans-synaptic signaling by trans-synaptic complex (GO:0099545);synapse adhesion between pre- and post-synapse (GO:0099560)	0	0	1	1	EMIF-AD MBD	Delayed recall (Z-score)	-0.24	0.0006	0.69	-0.34	0.0066	-0.17	0.23	-0.3	0.071	-0.16	0.22
P00747	PLG	trans-synaptic signaling by BDNF, modulating synaptic transmission (GO:0099183)	0	0	1	0	ADNI	Immediate recall (Z-score)	-0.05	0.5	0.7	0.083	0.58	-0.18	0.38	-0.14	0.45	-0.049	0.65
Q96PX8	SLITRK1	integral component of postsynaptic density membrane (GO:0099061);synapse adhesion between pre- and post-synapse (GO:0099560);regulation of presynapse assembly (GO:1905606);regulation of synapse organization (GO:0050807);integral component of postsynaptic density membrane (GO:0099061)	0	1	0	1	ADNI	Delayed recall (Z-score)	0.1	0.31	0.7	-0.084	0.7	0.14	0.53	0.53	0.34	0.14	0.33
Q14515	SPARCL1	extracellular matrix of synaptic cleft (GO:0098965);synapse adhesion between pre- and post-synapse (GO:0099560);regulation of synapse organization (GO:0050807)	0	0	0	1	ADNI	Immediate recall (Z-score)	0.12	0.039	0.7	0.019	0.87	0.13	0.4	0.25	0.1	0.13	0.13
P02649	APOE	synaptic cleft (GO:0043083);regulation of synapse organization (GO:0050807)	0	0	0	1	ADNI - CSF 48 panel	Immediate recall (Z-score)	-0.194256	0.524404	0.708966	-0.829	0.242628	-0.418	0.579047	0.188	0.744728	-0.078	0.874507
Q13554	CAMK2B	postsynaptic density (GO:0014069);structural constituent of postsynaptic actin cytoskeleton (GO:0098973);regulation of synapse maturation (GO:0090128)	0	1	0	1	EMIF-AD MBD	Delayed recall (Z-score)	-0.021	0.8	0.71	-0.1	0.47	-0.089	0.61	0.15	0.41	0.0049	0.98
Q8N2Q7	NLGN1	integral component of postsynaptic specialization membrane (GO:0099060);synapse adhesion between pre- and post-synapse (GO:0099560);regulation of presynapse organization (GO:0099174);postsynaptic specialization assembly (GO:0098698)	0	1	0	1	EMIF-AD MBD	Delayed recall (Z-score)	0.049	0.48	0.72	-0.038	0.77	0.15	0.26	-0.026	0.87	0.093	0.51
P01213	PDYN	synaptic vesicle (GO:0008021);neuronal dense core vesicle lumen (GO:0099013)	1	0	0	0	ADNI	Immediate recall (Z-score)	0.099	0.11	0.72	-0.029	0.84	0.16	0.41	0.2	0.2	0.1	0.23
P14550	AKR1A1	synapse (GO:0045202)	0	0	0	0	EMIF-AD MBD	Immediate recall (Z-score)	0.075	0.46	0.73	0.027	0.87	-0.054	0.8	0.32	0.25	0.13	0.52
P46459	NSF	presynaptic cytosol (GO:0099523);synaptic vesicle cycle (GO:0099504)	1	0	0	0	EMIF-AD MBD	Immediate recall (Z-score)	0.13	0.16	0.73	-0.0011	0.99	0.26	0.16	0.13	0.55	0.18	0.35
P63104	YWHAZ	regulation of synapse maturation (GO:0090128);synaptic target recognition (GO:0008039);postsynaptic specialization (GO:0099572)	0	1	0	1	EMIF-AD MBD	Immediate recall (Z-score)	0.038	0.54	0.73	0.062	0.64	0.15	0.24	0.0045	0.97	-0.026	0.8
Q562R1	ACTBL2	synapse (GO:0045202)	0	0	0	0	EMIF-AD MBD	Immediate recall (Z-score)	0.028	0.68	0.74	0.12	0.38	0.1	0.56	0.018	0.91	-0.058	0.6
P07737	PFN1	presynapse (GO:0098793);postsynapse (GO:0098794);synapse maturation (GO:0060074);modification of postsynaptic actin cytoskeleton (GO:0098885);modulation of chemical synaptic transmission (GO:0050804)	1	1	1	1	EMIF-AD MBD	Immediate recall (Z-score)	0.12	0.089	0.74	0.025	0.86	0.22	0.067	0.079	0.65	0.12	0.42
P55268	LAMB2	synaptic cleft (GO:0043083);structural constituent of synapse-associated extracellular matrix (GO:0150043)	0	0	0	1	ADNI	Immediate recall (Z-score)	0.012	0.83	0.74	-0.095	0.45	0.0056	0.97	0.12	0.47	0.033	0.69
O15240	VGF	synapse (GO:0045202);synaptic signaling via neuropeptide (GO:0099538);modulation of chemical synaptic transmission (GO:0050804)	0	0	1	0	ADNI - CSF 48 panel	Immediate recall (Z-score)	0.312984	0.364439	0.746433	-0.202	0.776256	0.777	0.468166	0.074	0.912615	0.648	0.230555
Q86VH4	LRRTM4	integral component of postsynaptic density membrane (GO:0099061);regulation of synapse assembly (GO:0051963)	0	1	0	1	EMIF-AD MBD	Immediate recall (Z-score)	0.079	0.35	0.75	0.16	0.4	0.16	0.36	0.079	0.56	-0.086	0.64
Q8IW52	SLITRK4	regulation of synapse organization (GO:0050807)	0	0	0	1	EMIF-AD MBD	Immediate recall (Z-score)	0.009	0.9	0.75	0.048	0.74	0.15	0.4	0.00088	1	-0.072	0.53
P13591	NCAM1	integral component of presynaptic membrane (GO:0099056);integral component of postsynaptic membrane (GO:0099055);synapse adhesion between pre- and post-synapse (GO:0099560);modulation of chemical synaptic transmission (GO:0050804)	1	1	1	1	ADNI - CSF 48 panel	Delayed recall (Z-score)	0.0865507	0.434196	0.759956	0.11	0.650479	-0.195	0.49724	0.116	0.602361	0.158	0.364293
P10909	CLU	synapse (GO:0045202)	0	0	0	0	EMIF-AD MBD	Immediate recall (Z-score)	0.061	0.35	0.77	0.068	0.6	-0.026	0.82	0.055	0.75	0.15	0.2
Q7Z553	MDGA2	regulation of presynapse assembly (GO:1905606);regulation of synaptic membrane adhesion (GO:0099179)	0	0	0	1	EMIF-AD MBD	Immediate recall (Z-score)	0.06	0.32	0.77	-0.013	0.92	0.13	0.23	0.0019	0.99	0.11	0.42
P47972	NPTX2	extrinsic component of postsynaptic specialization membrane (GO:0098892);neurotransmitter receptor localization to postsynaptic specialization membrane (GO:0099645);regulation of postsynaptic neurotransmitter receptor activity (GO:0098962);synaptic cleft (GO:0043083)	0	1	0	0	EMIF-AD MBD	Delayed recall (Z-score)	0.076	0.24	0.77	-0.032	0.79	0.13	0.33	0.12	0.31	0.093	0.49
P00747	PLG	trans-synaptic signaling by BDNF, modulating synaptic transmission (GO:0099183)	0	0	1	0	EMIF-AD MBD	Delayed recall (Z-score)	-0.062	0.3	0.77	0.033	0.77	-0.1	0.37	-0.12	0.32	-0.069	0.59
O95206	PCDH8	synapse (GO:0045202);regulation of synaptic membrane adhesion (GO:0099179);modulation of chemical synaptic transmission (GO:0050804);integral component of postsynaptic membrane (GO:0099055)	0	1	1	1	EMIF-AD MBD	Delayed recall (Z-score)	-0.035	0.62	0.78	-0.13	0.29	0.032	0.81	-0.063	0.72	0.022	0.87
Q9HCM2	PLXNA4	maintenance of synapse structure (GO:0099558)	0	0	0	1	EMIF-AD MBD	Delayed recall (Z-score)	-0.13	0.14	0.78	-0.047	0.79	-0.18	0.46	-0.049	0.76	-0.25	0.11
P23471	PTPRZ1	synapse (GO:0045202);integral component of postsynaptic density membrane (GO:0099061)	0	1	0	0	ADNI - CSF 48 panel	Immediate recall (Z-score)	0.0506295	0.862441	0.785085	-0.442	0.532295	-0.271	0.718655	0.37	0.483924	0.141	0.768394
P05067	APP	presynaptic active zone (GO:0048786);regulation of presynapse assembly (GO:1905606)	1	0	0	1	EMIF-AD MBD	Delayed recall (Z-score)	0.057	0.36	0.79	0.016	0.89	0.16	0.18	0.028	0.82	0.017	0.89
Q9NPH3	IL1RAP	regulation of presynapse assembly (GO:1905606);synapse adhesion between pre- and post-synapse (GO:0099560);regulation of postsynaptic density assembly (GO:0099151);regulation of presynapse assembly (GO:1905606);trans-synaptic signaling by trans-synaptic complex (GO:0099545);trans-synaptic signaling by trans-synaptic complex (GO:0099545);synapse adhesion between pre- and post-synapse (GO:0099560)	0	0	1	1	EMIF-AD MBD	Immediate recall (Z-score)	-0.23	0.0047	0.79	-0.098	0.56	-0.31	0.043	-0.21	0.27	-0.27	0.053
P07196	NEFL	postsynaptic intermediate filament cytoskeleton (GO:0099160);presynaptic intermediate filament cytoskeleton (GO:0099182);regulation of synapse maturation (GO:0090128);structural constituent of postsynaptic intermediate filament cytoskeleton (GO:0099184);postsynaptic modulation of chemical synaptic transmission (GO:0099170)	1	1	1	1	EMIF-AD MBD	Delayed recall (Z-score)	0.1	0.33	0.79	0.11	0.52	0.3	0.2	0.044	0.79	0.0088	0.97
P07196	NEFL	postsynaptic intermediate filament cytoskeleton (GO:0099160);presynaptic intermediate filament cytoskeleton (GO:0099182);regulation of synapse maturation (GO:0090128);structural constituent of postsynaptic intermediate filament cytoskeleton (GO:0099184);postsynaptic modulation of chemical synaptic transmission (GO:0099170)	1	1	1	1	ADNI	Immediate recall (Z-score)	-0.27	1.7e-05	0.79	-0.18	0.23	-0.43	0.043	-0.26	0.013	-0.29	0.0012
P62258	YWHAE	synapse (GO:0045202);regulation of postsynaptic membrane neurotransmitter receptor levels (GO:0099072)	0	0	0	0	EMIF-AD MBD	Delayed recall (Z-score)	0.021	0.71	0.8	0.083	0.49	0.041	0.71	0.061	0.63	-0.051	0.58
P11142	HSPA8	synaptic vesicle uncoating (GO:0016191);presynapse (GO:0098793);postsynaptic density (GO:0014069);presynaptic chaperone-mediated protein folding;regulation of postsynapse organization (GO:0099175);postsynaptic density (GO:0014069);postsynapse (GO:0098794);presynapse (GO:0098793);postsynaptic specialization membrane (GO:0099634);maintenance of postsynaptic specialization structure (GO:0098880)	1	1	0	1	EMIF-AD MBD	Immediate recall (Z-score)	0.075	0.22	0.81	-0.00035	1	0.14	0.25	0.03	0.81	0.12	0.3
P24821	TNC	perisynaptic extracellular matrix (GO:0098966)	0	0	0	0	EMIF-AD MBD	Delayed recall (Z-score)	0.056	0.48	0.81	-0.024	0.87	0.013	0.93	0.091	0.64	0.17	0.28
Q71U36	TUBA1A	regulation of synapse organization (GO:0050807)	0	0	0	1	EMIF-AD MBD	Immediate recall (Z-score)	-0.00099	0.99	0.81	-0.065	0.62	0.079	0.61	0.1	0.55	-0.044	0.71
P13521	SCG2	neuronal dense core vesicle (GO:0098992)	1	0	0	0	ADNI - CSF 48 panel	Immediate recall (Z-score)	0.283778	0.398824	0.813434	-0.226	0.749306	0.227	0.817083	0.264	0.660377	0.655	0.252416
P60709	ACTB	regulation of synaptic vesicle endocytosis (GO:1900242);structural constituent of postsynaptic actin cytoskeleton (GO:0098973);postsynaptic actin cytoskeleton (GO:0098871)	0	1	0	1	EMIF-AD MBD	Immediate recall (Z-score)	0.049	0.5	0.82	0.043	0.75	0.19	0.27	0.038	0.82	-0.0091	0.94
P63261	ACTG1	presynaptic actin cytoskeleton (GO:0099143);regulation of synaptic vesicle endocytosis (GO:1900242);postsynaptic actin cytoskeleton (GO:0098871);structural constituent of postsynaptic actin cytoskeleton (GO:0098973);structural constituent of postsynaptic actin cytoskeleton (GO:0098973)	1	1	0	1	EMIF-AD MBD	Immediate recall (Z-score)	0.049	0.5	0.82	0.043	0.75	0.19	0.27	0.038	0.82	-0.0091	0.94
P98172	EFNB1	integral component of presynaptic membrane (GO:0099056);presynapse assembly (GO:0099054)	1	0	0	1	EMIF-AD MBD	Immediate recall (Z-score)	0.085	0.22	0.82	0.02	0.86	0.082	0.56	0.037	0.87	0.18	0.15
P48058	GRIA4	integral component of presynaptic active zone membrane (GO:0099059);ligand-gated ion channel activity involved in regulation of presynaptic membrane potential (GO:0099507);transmitter-gated ion channel activity involved in regulation of postsynaptic membrane potential (GO:1904315);integral component of postsynaptic density membrane (GO:0099061)	1	1	0	0	EMIF-AD MBD	Delayed recall (Z-score)	0.065	0.32	0.82	0.055	0.65	0.16	0.2	0.031	0.81	-0.0032	0.98
O95970	LGI1	synaptic cleft (GO:0043083);neurotransmitter receptor localization to postsynaptic specialization membrane (GO:0099645)	0	0	0	0	EMIF-AD MBD	Delayed recall (Z-score)	-0.11	0.23	0.82	-0.18	0.37	0.01	0.95	-0.11	0.55	-0.21	0.28
P37840	SNCA	synaptic vesicle membrane (GO:0030672);synaptic vesicle endocytosis (GO:0048488)	1	0	0	0	ADNI	Delayed recall (Z-score)	-0.034	0.7	0.82	0.0018	0.99	-0.28	0.35	0.29	0.73	-0.046	0.77
Q9C0A0	CNTNAP4	integral component of presynaptic membrane (GO:0099056);regulation of synapse organization (GO:0050807);modulation of chemical synaptic transmission (GO:0050804)	1	0	1	1	EMIF-AD MBD	Delayed recall (Z-score)	0.036	0.58	0.83	0.027	0.83	0.12	0.29	-0.017	0.89	-0.013	0.92
O95502	NPTXR	regulation of postsynaptic specialization assembly (GO:0099150);neurotransmitter receptor localization to postsynaptic specialization membrane (GO:0099645);regulation of postsynaptic neurotransmitter receptor activity (GO:0098962)	0	0	0	1	ADNI - CSF 48 panel	Immediate recall (Z-score)	0.319597	0.0519128	0.835942	-0.262	0.710531	0.238	0.802082	0.547	0.338182	0.338	0.0614854
P02671	FGA	synapse (GO:0045202)	0	0	0	0	ADNI	Immediate recall (Z-score)	0.0091	0.89	0.84	-0.095	0.5	0.081	0.62	-0.0038	0.99	0.034	0.72
P02649	APOE	synaptic cleft (GO:0043083);regulation of synapse organization (GO:0050807)	0	0	0	1	ADNI - CSF 48 panel	Delayed recall (Z-score)	0.0387107	0.711937	0.850978	0.05	0.83626	-0.169	0.514946	0.072	0.718566	0.095	0.572836
Q9BZR6	RTN4R	presynapse (GO:0098793)	1	0	0	0	EMIF-AD MBD	Delayed recall (Z-score)	0.13	0.056	0.86	0.082	0.51	0.22	0.077	0.1	0.45	0.093	0.47
O94933	SLITRK3	integral component of postsynaptic membrane (GO:0099055);synapse adhesion between pre- and post-synapse (GO:0099560);regulation of presynapse assembly (GO:1905606);regulation of presynapse assembly (GO:1905606);integral component of postsynaptic density membrane (GO:0099061);integral component of postsynaptic specialization membrane (GO:0099060)	0	1	0	1	EMIF-AD MBD	Immediate recall (Z-score)	0.12	0.24	0.87	0.041	0.84	0.24	0.25	0.037	0.85	0.16	0.4
P13521	SCG2	neuronal dense core vesicle (GO:0098992)	1	0	0	0	ADNI - CSF 48 panel	Delayed recall (Z-score)	0.106349	0.357189	0.87828	0.161	0.509329	-0.063	0.852327	0.028	0.892962	0.199	0.309247
P23471	PTPRZ1	synapse (GO:0045202);integral component of postsynaptic density membrane (GO:0099061)	0	1	0	0	ADNI - CSF 48 panel	Delayed recall (Z-score)	0.108935	0.277438	0.889609	0.066	0.785811	-0.044	0.863952	0.11	0.54595	0.189	0.248861
O15240	VGF	synapse (GO:0045202);synaptic signaling via neuropeptide (GO:0099538);modulation of chemical synaptic transmission (GO:0050804)	0	0	1	0	ADNI - CSF 48 panel	Delayed recall (Z-score)	0.126063	0.287502	0.898434	0.208	0.393416	-0.042	0.909514	0.029	0.899769	0.182	0.325385
P08758	ANXA5	synaptic vesicle membrane (GO:0030672)	1	0	0	0	EMIF-AD MBD	Immediate recall (Z-score)	0.11	0.12	0.9	0.16	0.23	0.1	0.48	0.025	0.85	0.14	0.31
Q9ULB4	CDH9	synapse adhesion between pre- and post-synapse (GO:0099560);synapse assembly (GO:0007416);integral component of presynaptic membrane (GO:0099056);integral component of postsynaptic membrane (GO:0099055);synapse (GO:0045202);synapse adhesion between pre- and post-synapse (GO:0099560)	1	1	0	1	EMIF-AD MBD	Delayed recall (Z-score)	0.088	0.3	0.9	0.066	0.69	0.2	0.25	0.026	0.88	0.056	0.72
Q8NFP4	MDGA1	regulation of presynapse assembly (GO:1905606);regulation of synaptic membrane adhesion (GO:0099179)	0	0	0	1	EMIF-AD MBD	Delayed recall (Z-score)	0.11	0.035	0.9	0.14	0.22	0.16	0.13	0.12	0.35	0.057	0.56
P37840	SNCA	synaptic vesicle membrane (GO:0030672);synaptic vesicle endocytosis (GO:0048488)	1	0	0	0	EMIF-AD MBD	Immediate recall (Z-score)	0.1	0.12	0.9	0.04	0.8	0.18	0.25	0.057	0.67	0.12	0.23
O75382	TRIM3	postsynapse (GO:0098794);regulation of protein catabolic process at postsynapse	0	1	0	0	EMIF-AD MBD	Immediate recall (Z-score)	-0.18	0.047	0.91	-0.086	0.6	-0.2	0.16	-0.19	0.41	-0.27	0.2
P08758	ANXA5	synaptic vesicle membrane (GO:0030672)	1	0	0	0	EMIF-AD MBD	Delayed recall (Z-score)	0.04	0.51	0.92	0.013	0.91	0.024	0.84	0.019	0.87	0.12	0.36
Q99523	SORT1	maintenance of synapse structure (GO:0099558)	0	0	0	1	EMIF-AD MBD	Delayed recall (Z-score)	0.023	0.72	0.92	-0.036	0.75	0.069	0.55	0.058	0.68	0.0074	0.96
P14550	AKR1A1	synapse (GO:0045202)	0	0	0	0	EMIF-AD MBD	Delayed recall (Z-score)	0.035	0.69	0.93	-0.02	0.89	0.0053	0.98	0.16	0.53	0.076	0.65
P28799	GRN	maintenance of synapse structure (GO:0099558)	0	0	0	1	EMIF-AD MBD	Delayed recall (Z-score)	0.046	0.44	0.93	0.029	0.81	0.069	0.41	0.075	0.61	-0.044	0.78
Q8NFP4	MDGA1	regulation of presynapse assembly (GO:1905606);regulation of synaptic membrane adhesion (GO:0099179)	0	0	0	1	EMIF-AD MBD	Immediate recall (Z-score)	0.19	0.0013	0.93	0.2	0.13	0.15	0.17	0.15	0.28	0.25	0.017
P21246	PTN	presynapse (GO:0098793);postsynapse (GO:0098794);modulation of chemical synaptic transmission (GO:0050804)	1	1	1	0	EMIF-AD MBD	Delayed recall (Z-score)	0.027	0.64	0.93	-0.036	0.77	0.072	0.5	0.017	0.9	0.033	0.74
O95502	NPTXR	regulation of postsynaptic specialization assembly (GO:0099150);neurotransmitter receptor localization to postsynaptic specialization membrane (GO:0099645);regulation of postsynaptic neurotransmitter receptor activity (GO:0098962)	0	0	0	1	ADNI - CSF 48 panel	Delayed recall (Z-score)	0.0921175	0.103252	0.942677	0.107	0.657819	-0.1	0.759338	0.066	0.738331	0.101	0.105025
P35052	GPC1	synapse (GO:0045202)	0	0	0	0	EMIF-AD MBD	Delayed recall (Z-score)	0.072	0.29	0.95	0.043	0.72	0.11	0.41	0.028	0.83	0.12	0.4
P24821	TNC	perisynaptic extracellular matrix (GO:0098966)	0	0	0	0	EMIF-AD MBD	Immediate recall (Z-score)	0.07	0.43	0.95	0.0093	0.95	0.14	0.43	0.12	0.62	0.044	0.8
P00747	PLG	trans-synaptic signaling by BDNF, modulating synaptic transmission (GO:0099183)	0	0	1	0	ADNI	Delayed recall (Z-score)	-0.057	0.46	0.96	-0.074	0.64	-0.021	0.92	-0.14	0.48	-0.03	0.79
O14522	PTPRT	integral component of postsynaptic density membrane (GO:0099061);regulation of synapse organization (GO:0050807)	0	1	0	1	EMIF-AD MBD	Delayed recall (Z-score)	-0.11	0.15	0.97	-0.11	0.47	-0.12	0.42	-0.17	0.31	-0.054	0.73
Q96BY6	DOCK10	postsynapse (GO:0098794)	0	1	0	0	EMIF-AD MBD	Delayed recall (Z-score)	-0.0038	0.95	0.98	-0.042	0.7	0.0076	0.95	0.028	0.82	5.5e-05	1
P47972	NPTX2	extrinsic component of postsynaptic specialization membrane (GO:0098892);neurotransmitter receptor localization to postsynaptic specialization membrane (GO:0099645);regulation of postsynaptic neurotransmitter receptor activity (GO:0098962);synaptic cleft (GO:0043083)	0	1	0	0	ADNI - CSF 48 panel	Immediate recall (Z-score)	0.260474	0.430228	0.98068	0.031	0.965416	0.172	0.851483	0.301	0.624628	0.393	0.465246
P47972	NPTX2	extrinsic component of postsynaptic specialization membrane (GO:0098892);neurotransmitter receptor localization to postsynaptic specialization membrane (GO:0099645);regulation of postsynaptic neurotransmitter receptor activity (GO:0098962);synaptic cleft (GO:0043083)	0	1	0	0	ADNI - CSF 48 panel	Delayed recall (Z-score)	0.112416	0.321211	0.986082	0.045	0.854615	0.171	0.590129	0.149	0.480588	0.104	0.572369
P62942	FKBP1A	synapse (GO:0045202)	0	0	0	0	EMIF-AD MBD	Immediate recall (Z-score)	0.065	0.35	0.99	0.045	0.75	0.08	0.56	0.1	0.5	0.045	0.72
O14522	PTPRT	integral component of postsynaptic density membrane (GO:0099061);regulation of synapse organization (GO:0050807)	0	1	0	1	EMIF-AD MBD	Immediate recall (Z-score)	-0.031	0.71	0.99	-0.071	0.65	-0.023	0.89	0.014	0.94	-0.029	0.86
P30531	SLC6A1	neurotransmitter reuptake (GO:0098810);integral component of presynaptic membrane (GO:0099056);integral component of postsynaptic membrane (GO:0099055);integral component of presynaptic membrane (GO:0099056);neurotransmitter reuptake (GO:0098810)	1	1	0	0	EMIF-AD MBD	Immediate recall (Z-score)	-0.021	0.82	1	-0.035	0.84	-0.013	0.94	0.0028	0.99	-0.031	0.86
