# Supplementary material for: Synaptic protein CSF levels relate to memory scores in individuals without dementia
Source: Alzheimers Res Ther. 2025 Mar 3;17:56. doi: 10.1186/s13195-025-01703-z (PMC11877693; doi:10.1186/s13195-025-01703-z)
Supplement: Supplementary file 2 — Supplementary Material 2 [file 13195_2025_1703_MOESM2_ESM.xlsx]

## Sheet: Supplementary Table 2
Supplementary table 2: Differences in synaptic protein levels depending on diagnostic group. Results are shown ordered on increasing p-value of difference between groups for the EMIF-AD MBD dataset. Protein levels are Z-scores relative to cognitive normal controls with normal CSF amyloid, t-tau and p-tau. Differences in protein levels between diagnostic groups were determined with anova, followed…
Protein info							EMIF-AD MBD											ADNI											ADNI - CSF 48 panel
								Mean protein level per diagnostic group				P values of contrasts between diagnostic groups							Mean protein level per diagnostic group				P values of contrasts between diagnostic groups							Mean protein level per diagnostic group				P values of contrasts between diagnostic groups
UniProt	Gene	Synaptic locations and processes	in Presynapse (1=Yes, 0=No)	in Postsynapse (1=Yes, 0=No)	in Synaptic signaling (1=Yes, 0=No)	in Synapse organization (1=Yes, 0=No)	anova p-value	Controls	Preclinical AD	non-AD MCI	Prodromal AD	Preclinical AD - Controls	non-AD MCI - Controls	Prodromal AD - Controls	non-AD MCI - Preclinical AD	Prodromal AD - preclinical AD	Prodromal AD - non-AD MCI	anova p-value	Controls	Preclinical AD	non-AD MCI	Prodromal AD	Preclinical AD - Controls	non-AD MCI - Controls	Prodromal AD - Controls	non-AD MCI - Preclinical AD	Prodromal AD - preclinical AD	Prodromal AD - non-AD MCI	anova p-value	Controls	Preclinical AD	non-AD MCI	Prodromal AD	Preclinical AD - Controls	non-AD MCI - Controls	Prodromal AD - Controls	non-AD MCI - Preclinical AD	Prodromal AD - preclinical AD	Prodromal AD - non-AD MCI
O15240	VGF	synapse (GO:0045202);synaptic signaling via neuropeptide (GO:0099538);modulation of chemical synaptic transmission (GO:0050804)	0	0	1	0	0.025	0.18	-0.31	0.077	-0.077	0.015	0.56	0.23	0.092	0.23	0.48	0.36	0.43	0.22	0.61	0.13	0.72	0.72	0.6	0.6	0.74	0.6	1.91477e-06	-1.78233e-17	-0.458239	0.182206	-0.331925	0.00122112	0.531839	0.0127479	3.82194e-05	0.695861	0.000412463
P47972	NPTX2	extrinsic component of postsynaptic specialization membrane (GO:0098892);neurotransmitter receptor localization to postsynaptic specialization membrane (GO:0099645);regulation of postsynaptic neurotransmitter receptor activity (GO:0098962);synaptic cleft (GO:0043083)	0	1	0	0	0.028	0.09	-0.29	-0.11	-0.33	0.036	0.38	0.028	0.38	0.82	0.38	0.21	0.036	-0.17	0.18	-0.31	0.58	0.63	0.28	0.54	0.63	0.28	1.95725e-06	-1.60064e-16	-0.452177	0.124483	-0.434142	0.00273207	0.815434	0.000890742	0.000594243	0.998832	0.000224164
P13521	SCG2	neuronal dense core vesicle (GO:0098992)	1	0	0	0	0.053	0.17	-0.25	0.079	-0.0043	0.045	0.6	0.41	0.11	0.22	0.6	0.86	0.4	0.35	0.64	0.39	0.98	0.94	0.98	0.94	0.98	0.94	1.18083e-07	1.69919e-16	-0.438696	0.278148	-0.362468	0.00293344	0.183689	0.00650729	4.90211e-06	0.917882	8.2616e-06
P13591	NCAM1	integral component of presynaptic membrane (GO:0099056);integral component of postsynaptic membrane (GO:0099055);synapse adhesion between pre- and post-synapse (GO:0099560);modulation of chemical synaptic transmission (GO:0050804)	1	1	1	1	0.21	0.12	-0.17	0.1	0.067	0.23	0.9	0.9	0.23	0.24	0.9	0.67	0.37	0.32	0.73	0.46	0.89	0.73	0.86	0.73	0.86	0.73	4.63539e-05	1.91079e-16	-0.370163	0.333	-0.132833	0.0260216	0.0978331	0.664284	2.18675e-05	0.222897	0.00415761
P02649	APOE	synaptic cleft (GO:0043083);regulation of synapse organization (GO:0050807)	0	0	0	1	0.3	0.049	-0.21	-0.21	-0.12	0.32	0.32	0.58	1	0.69	0.69	0.49	0.22	0.28	0.23	0.54	0.98	0.98	0.81	0.98	0.81	0.81	3.64815e-05	-5.68998e-17	-0.342261	0.42763	-0.0733894	0.0689584	0.0277687	0.933887	1.08149e-05	0.173114	0.0035424
P23471	PTPRZ1	synapse (GO:0045202);integral component of postsynaptic density membrane (GO:0099061)	0	1	0	0	0.88	0.05	-0.057	-0.017	0.051	0.96	0.96	1	0.96	0.96	0.96	n.m.	n.m.	n.m.	n.m.	n.m.	n.m.	n.m.	n.m.	n.m.	n.m.	n.m.	0.000215974	1.87042e-16	-0.323469	0.407081	-0.0678049	0.115188	0.0518442	0.951925	7.14958e-05	0.239906	0.00956273
O95502	NPTXR	regulation of postsynaptic specialization assembly (GO:0099150);neurotransmitter receptor localization to postsynaptic specialization membrane (GO:0099645);regulation of postsynaptic neurotransmitter receptor activity (GO:0098962)	0	0	0	1	0.069	0.12	-0.27	0.0061	-0.11	0.072	0.49	0.24	0.24	0.4	0.49	0.26	0.23	0.034	0.28	-0.15	0.58	0.88	0.42	0.58	0.58	0.54	0.0356788	-1.09757e-16	-0.474618	0.3634	-0.116762	0.245543	0.563739	0.954802	0.0217491	0.443678	0.272692
P06727	APOA4	synapse (GO:0045202)	0	0	0	0	0.83	-0.027	0.058	0.12	0.0088	0.82	0.82	0.82	0.82	0.82	0.82	n.m.	n.m.	n.m.	n.m.	n.m.	n.m.	n.m.	n.m.	n.m.	n.m.	n.m.	0.00022625	-1.78122e-16	-0.195644	0.709254	0.185651	0.719429	0.00309485	0.672731	0.000145124	0.131428	0.0365349
P63104	YWHAZ	regulation of synapse maturation (GO:0090128);synaptic target recognition (GO:0008039);postsynaptic specialization (GO:0099572)	0	1	0	1	5e-07	0.043	0.18	0.14	0.94	0.6	0.69	3.6e-06	0.82	0.00021	0.0002	n.m.	n.m.	n.m.	n.m.	n.m.	n.m.	n.m.	n.m.	n.m.	n.m.	n.m.	0.00185272	8.98427e-17	0.10564	0.32691	0.475848	0.894152	0.190961	0.00192685	0.566329	0.0430355	0.775164
P04406	GAPDH	postsynaptic density, intracellular component (GO:0099092);extrinsic component of synaptic vesicle membrane (GO:0098850);ATP metabolic process in the postsynapse;regulation of synaptic vesicle neurotransmitter loading (GO:0099162)	1	1	0	0	0.77	-0.059	-0.09	-0.098	0.049	0.96	0.96	0.95	0.96	0.95	0.95	n.m.	n.m.	n.m.	n.m.	n.m.	n.m.	n.m.	n.m.	n.m.	n.m.	n.m.	0.890911	-1.38996e-16	0.121767	0.144364	-0.048316	0.975326	0.969226	0.997654	0.999888	0.925508	0.92112
P62258	YWHAE	synapse (GO:0045202);regulation of postsynaptic membrane neurotransmitter receptor levels (GO:0099072)	0	0	0	0	3e-07	0.028	0.29	0.099	0.96	0.18	0.67	2.8e-06	0.36	0.0016	4.6e-05	n.m.	n.m.	n.m.	n.m.	n.m.	n.m.	n.m.	n.m.	n.m.	n.m.	n.m.	n.m.	n.m.	n.m.	n.m.	n.m.	n.m.	n.m.	n.m.	n.m.	n.m.	n.m.
Q04917	YWHAH	synapse (GO:0045202);presynapse (GO:0098793);presynaptic modulation of chemical synaptic transmission (GO:0099171)	1	0	1	0	1.5e-05	-0.1	0.045	-0.24	1	0.62	0.62	3.5e-05	0.54	0.0014	0.00012	n.m.	n.m.	n.m.	n.m.	n.m.	n.m.	n.m.	n.m.	n.m.	n.m.	n.m.	n.m.	n.m.	n.m.	n.m.	n.m.	n.m.	n.m.	n.m.	n.m.	n.m.	n.m.
Q92686	NRGN	postsynapse (GO:0098794);postsynaptic membrane (GO:0045211);postsynaptic modulation of chemical synaptic transmission (GO:0099170)	0	1	1	0	0.00068	0.25	0.49	0.42	1.1	0.43	0.49	0.0014	0.78	0.024	0.011	0.00041	0.14	0.48	0.17	0.63	0.11	0.89	0.0085	0.19	0.27	0.036	n.m.	n.m.	n.m.	n.m.	n.m.	n.m.	n.m.	n.m.	n.m.	n.m.	n.m.
P17677	GAP43	regulation of postsynaptic specialization assembly (GO:0099150)	0	0	0	1	0.0013	0.18	0.14	0.25	0.73	0.79	0.79	0.0038	0.79	0.0038	0.0095	n.m.	n.m.	n.m.	n.m.	n.m.	n.m.	n.m.	n.m.	n.m.	n.m.	n.m.	n.m.	n.m.	n.m.	n.m.	n.m.	n.m.	n.m.	n.m.	n.m.	n.m.	n.m.
P07196	NEFL	postsynaptic intermediate filament cytoskeleton (GO:0099160);presynaptic intermediate filament cytoskeleton (GO:0099182);regulation of synapse maturation (GO:0090128);structural constituent of postsynaptic intermediate filament cytoskeleton (GO:0099184);postsynaptic modulation of chemical synaptic transmission (GO:0099170)	1	1	1	1	0.0029	0.11	0.26	0.49	0.77	0.42	0.21	0.0006	0.41	0.011	0.29	0.00049	0.15	0.32	1	0.88	0.49	0.036	0.00046	0.084	0.011	0.68	n.m.	n.m.	n.m.	n.m.	n.m.	n.m.	n.m.	n.m.	n.m.	n.m.	n.m.
Q9P0L0	VAPA	presynaptic cytoskeleton (GO:0099569);integral component of presynaptic membrane (GO:0099056)	1	0	0	0	0.0039	5.9e-05	-0.11	-0.18	0.36	0.61	0.38	0.031	0.68	0.014	0.0035	n.m.	n.m.	n.m.	n.m.	n.m.	n.m.	n.m.	n.m.	n.m.	n.m.	n.m.	n.m.	n.m.	n.m.	n.m.	n.m.	n.m.	n.m.	n.m.	n.m.	n.m.	n.m.
Q9H0Q3	FXYD6	integral component of presynaptic membrane (GO:0099056);integral component of postsynaptic membrane (GO:0099055)	1	1	0	0	0.0061	-0.12	0.52	-0.13	-0.26	0.0084	0.97	0.67	0.012	0.0028	0.67	n.m.	n.m.	n.m.	n.m.	n.m.	n.m.	n.m.	n.m.	n.m.	n.m.	n.m.	n.m.	n.m.	n.m.	n.m.	n.m.	n.m.	n.m.	n.m.	n.m.	n.m.	n.m.
P37840	SNCA	synaptic vesicle membrane (GO:0030672);synaptic vesicle endocytosis (GO:0048488)	1	0	0	0	0.011	0.13	-0.091	0.37	0.7	0.31	0.31	0.074	0.12	0.021	0.31	0.26	0.22	-0.0049	-0.15	0.096	0.46	0.18	0.53	0.46	0.53	0.013	n.m.	n.m.	n.m.	n.m.	n.m.	n.m.	n.m.	n.m.	n.m.	n.m.	n.m.
Q7Z6L0	PRRT2	integral component of presynaptic membrane (GO:0099056);regulation of calcium-dependent activation of synaptic vesicle fusion (GO:0150037)	1	0	0	0	0.016	0.14	-0.08	0.11	0.4	0.27	0.84	0.14	0.28	0.012	0.11	n.m.	n.m.	n.m.	n.m.	n.m.	n.m.	n.m.	n.m.	n.m.	n.m.	n.m.	n.m.	n.m.	n.m.	n.m.	n.m.	n.m.	n.m.	n.m.	n.m.	n.m.	n.m.
P62979	RPS27A	synapse (GO:0045202);postsynaptic ribosome;protein translation at presynapse;presynaptic ribosome;protein translation at postsynapse	1	1	0	0	0.024	0.15	-0.068	-0.051	0.37	0.24	0.24	0.24	0.92	0.028	0.028	n.m.	n.m.	n.m.	n.m.	n.m.	n.m.	n.m.	n.m.	n.m.	n.m.	n.m.	n.m.	n.m.	n.m.	n.m.	n.m.	n.m.	n.m.	n.m.	n.m.	n.m.	n.m.
P55327	TPD52	synapse (GO:0045202)	0	0	0	0	0.024	0.11	0.078	0.096	0.5	0.94	0.94	0.029	0.94	0.029	0.029	n.m.	n.m.	n.m.	n.m.	n.m.	n.m.	n.m.	n.m.	n.m.	n.m.	n.m.	n.m.	n.m.	n.m.	n.m.	n.m.	n.m.	n.m.	n.m.	n.m.	n.m.	n.m.
P62987	UBA52	synapse (GO:0045202);postsynaptic ribosome;protein translation at presynapse;presynaptic ribosome;protein translation at postsynapse	1	1	0	0	0.024	0.15	-0.068	-0.051	0.37	0.24	0.24	0.24	0.92	0.028	0.028	n.m.	n.m.	n.m.	n.m.	n.m.	n.m.	n.m.	n.m.	n.m.	n.m.	n.m.	n.m.	n.m.	n.m.	n.m.	n.m.	n.m.	n.m.	n.m.	n.m.	n.m.	n.m.
P14550	AKR1A1	synapse (GO:0045202)	0	0	0	0	0.025	0.035	0.48	0.55	0.5	0.085	0.047	0.047	0.91	0.91	0.91	n.m.	n.m.	n.m.	n.m.	n.m.	n.m.	n.m.	n.m.	n.m.	n.m.	n.m.	n.m.	n.m.	n.m.	n.m.	n.m.	n.m.	n.m.	n.m.	n.m.	n.m.	n.m.
P23528	CFL1	modification of postsynaptic actin cytoskeleton (GO:0098885);modulation of chemical synaptic transmission (GO:0050804)	0	0	1	1	0.027	-0.079	-0.21	-0.23	0.25	0.54	0.54	0.11	0.91	0.039	0.039	n.m.	n.m.	n.m.	n.m.	n.m.	n.m.	n.m.	n.m.	n.m.	n.m.	n.m.	n.m.	n.m.	n.m.	n.m.	n.m.	n.m.	n.m.	n.m.	n.m.	n.m.	n.m.
P63208	SKP1	regulation of synapse disassembly (GO:1905806)	0	0	0	1	0.028	0.17	0.25	-0.27	0.57	0.75	0.23	0.21	0.21	0.24	0.035	n.m.	n.m.	n.m.	n.m.	n.m.	n.m.	n.m.	n.m.	n.m.	n.m.	n.m.	n.m.	n.m.	n.m.	n.m.	n.m.	n.m.	n.m.	n.m.	n.m.	n.m.	n.m.
P19022	CDH2	integral component of postsynaptic membrane (GO:0099055);integral component of presynaptic membrane (GO:0099056);modulation of chemical synaptic transmission (GO:0050804)	1	1	1	0	0.03	0.14	-0.23	0.14	0.15	0.041	0.97	0.97	0.04	0.04	0.97	n.m.	n.m.	n.m.	n.m.	n.m.	n.m.	n.m.	n.m.	n.m.	n.m.	n.m.	n.m.	n.m.	n.m.	n.m.	n.m.	n.m.	n.m.	n.m.	n.m.	n.m.	n.m.
P29966	MARCKS	postsynaptic cytoskeleton (GO:0099571);presynaptic cytosol (GO:0099523);anchored component of presynaptic membrane (GO:0099026);anchored component of postsynaptic membrane (GO:0099025);regulation of modification of postsynaptic actin cytoskeleton (GO:1905274)	1	1	0	1	0.03	0.092	0.0074	0.29	0.4	0.59	0.27	0.073	0.16	0.06	0.47	n.m.	n.m.	n.m.	n.m.	n.m.	n.m.	n.m.	n.m.	n.m.	n.m.	n.m.	n.m.	n.m.	n.m.	n.m.	n.m.	n.m.	n.m.	n.m.	n.m.	n.m.	n.m.
P10644	PRKAR1A	synapse (GO:0045202)	0	0	0	0	0.032	-0.046	-0.26	0.014	0.38	0.4	0.78	0.16	0.3	0.026	0.16	n.m.	n.m.	n.m.	n.m.	n.m.	n.m.	n.m.	n.m.	n.m.	n.m.	n.m.	n.m.	n.m.	n.m.	n.m.	n.m.	n.m.	n.m.	n.m.	n.m.	n.m.	n.m.
P63010	AP2B1	postsynaptic neurotransmitter receptor endocytosis (GO:0098884);synaptic vesicle endocytosis (GO:0048488)	0	0	0	0	0.033	0.15	0.068	0.22	0.51	0.66	0.66	0.062	0.54	0.051	0.11	n.m.	n.m.	n.m.	n.m.	n.m.	n.m.	n.m.	n.m.	n.m.	n.m.	n.m.	n.m.	n.m.	n.m.	n.m.	n.m.	n.m.	n.m.	n.m.	n.m.	n.m.	n.m.
P23560	BDNF	trans-synaptic signaling by BDNF, modulating synaptic transmission (GO:0099183)	0	0	1	0	0.033	0.16	-0.24	0.17	-0.048	0.036	0.97	0.27	0.036	0.27	0.27	n.m.	n.m.	n.m.	n.m.	n.m.	n.m.	n.m.	n.m.	n.m.	n.m.	n.m.	n.m.	n.m.	n.m.	n.m.	n.m.	n.m.	n.m.	n.m.	n.m.	n.m.	n.m.
P55285	CDH6	synapse adhesion between pre- and post-synapse (GO:0099560);synapse (GO:0045202)	0	0	0	1	0.037	0.12	-0.25	0.13	0.066	0.056	0.93	0.87	0.056	0.077	0.87	n.m.	n.m.	n.m.	n.m.	n.m.	n.m.	n.m.	n.m.	n.m.	n.m.	n.m.	n.m.	n.m.	n.m.	n.m.	n.m.	n.m.	n.m.	n.m.	n.m.	n.m.	n.m.
Q6ZSJ9	SHISA6	integral component of postsynaptic density membrane (GO:0099061);postsynaptic neurotransmitter receptor diffusion trapping (GO:0098970);regulation of postsynaptic neurotransmitter receptor activity (GO:0098962)	0	1	0	0	0.037	0.0033	-0.37	-0.44	-0.27	0.079	0.05	0.16	0.72	0.63	0.45	n.m.	n.m.	n.m.	n.m.	n.m.	n.m.	n.m.	n.m.	n.m.	n.m.	n.m.	n.m.	n.m.	n.m.	n.m.	n.m.	n.m.	n.m.	n.m.	n.m.	n.m.	n.m.
P23763	VAMP1	synaptic vesicle priming (GO:0016082);integral component of synaptic vesicle membrane (GO:0030285);regulation of synaptic vesicle fusion to presynaptic active zone membrane (GO:0031630);presynapse (GO:0098793)	1	0	0	0	0.038	0.029	-0.14	-0.05	0.43	0.6	0.72	0.13	0.72	0.044	0.11	n.m.	n.m.	n.m.	n.m.	n.m.	n.m.	n.m.	n.m.	n.m.	n.m.	n.m.	n.m.	n.m.	n.m.	n.m.	n.m.	n.m.	n.m.	n.m.	n.m.	n.m.	n.m.
Q15836	VAMP3	integral component of synaptic vesicle membrane (GO:0030285)	1	0	0	0	0.038	0.029	-0.14	-0.05	0.43	0.6	0.72	0.13	0.72	0.044	0.11	n.m.	n.m.	n.m.	n.m.	n.m.	n.m.	n.m.	n.m.	n.m.	n.m.	n.m.	n.m.	n.m.	n.m.	n.m.	n.m.	n.m.	n.m.	n.m.	n.m.	n.m.	n.m.
P21554	CNR1	integral component of presynaptic mitochondrial membrane;regulation of ATP metabolic process in the presynapse;integral component of presynaptic membrane (GO:0099056);regulation of presynaptic cytosolic calcium levels (GO:0099509);retrograde trans-synaptic signaling by endocannabinoid (GO:0098921)	1	0	1	0	0.043	0.087	-0.33	-0.029	0.018	0.063	0.72	0.75	0.13	0.063	0.75	n.m.	n.m.	n.m.	n.m.	n.m.	n.m.	n.m.	n.m.	n.m.	n.m.	n.m.	n.m.	n.m.	n.m.	n.m.	n.m.	n.m.	n.m.	n.m.	n.m.	n.m.	n.m.
P08758	ANXA5	synaptic vesicle membrane (GO:0030672)	1	0	0	0	0.044	-0.06	-0.14	-0.043	0.3	0.77	0.92	0.066	0.77	0.049	0.11	n.m.	n.m.	n.m.	n.m.	n.m.	n.m.	n.m.	n.m.	n.m.	n.m.	n.m.	n.m.	n.m.	n.m.	n.m.	n.m.	n.m.	n.m.	n.m.	n.m.	n.m.	n.m.
P21579	SYT1	integral component of synaptic vesicle membrane (GO:0030285);calcium-dependent activation of synaptic vesicle fusion (GO:0099502)	1	0	0	0	0.045	0.14	0.093	0.064	0.55	0.88	0.88	0.063	0.88	0.063	0.063	n.m.	n.m.	n.m.	n.m.	n.m.	n.m.	n.m.	n.m.	n.m.	n.m.	n.m.	n.m.	n.m.	n.m.	n.m.	n.m.	n.m.	n.m.	n.m.	n.m.	n.m.	n.m.
P10909	CLU	synapse (GO:0045202)	0	0	0	0	0.05	-0.0058	-0.27	0.18	0.12	0.26	0.34	0.53	0.075	0.11	0.71	0.33	0.2	0.027	0.48	0.11	0.7	0.47	0.7	0.32	0.7	0.32	n.m.	n.m.	n.m.	n.m.	n.m.	n.m.	n.m.	n.m.	n.m.	n.m.	n.m.
O14786	NRP1	integral component of postsynaptic membrane (GO:0099055);postsynapse organization (GO:0099173)	0	1	0	1	0.053	0.082	-0.24	-0.045	0.16	0.12	0.5	0.59	0.33	0.055	0.33	n.m.	n.m.	n.m.	n.m.	n.m.	n.m.	n.m.	n.m.	n.m.	n.m.	n.m.	n.m.	n.m.	n.m.	n.m.	n.m.	n.m.	n.m.	n.m.	n.m.	n.m.	n.m.
Q15223	NECTIN1	integral component of presynaptic active zone membrane (GO:0099059);regulation of synapse organization (GO:0050807)	1	0	0	1	0.057	0.13	-0.25	0.096	0.018	0.078	0.81	0.66	0.078	0.16	0.7	0.78	0.08	0.2	0.36	0.2	0.79	0.79	0.79	0.79	0.98	0.79	n.m.	n.m.	n.m.	n.m.	n.m.	n.m.	n.m.	n.m.	n.m.	n.m.	n.m.
P55286	CDH8	synaptic membrane (GO:0097060);regulation of synapse organization (GO:0050807)	0	0	0	1	0.058	0.16	-0.25	0.044	-0.023	0.06	0.56	0.34	0.19	0.28	0.65	n.m.	n.m.	n.m.	n.m.	n.m.	n.m.	n.m.	n.m.	n.m.	n.m.	n.m.	n.m.	n.m.	n.m.	n.m.	n.m.	n.m.	n.m.	n.m.	n.m.	n.m.	n.m.
O14514	ADGRB1	integral component of postsynaptic membrane (GO:0099055);postsynaptic actin cytoskeleton organization (GO:0098974)	0	1	0	1	0.06	0.1	-0.28	0.1	0.063	0.069	0.99	0.99	0.069	0.069	0.99	n.m.	n.m.	n.m.	n.m.	n.m.	n.m.	n.m.	n.m.	n.m.	n.m.	n.m.	n.m.	n.m.	n.m.	n.m.	n.m.	n.m.	n.m.	n.m.	n.m.	n.m.	n.m.
P09972	ALDOC	postsynaptic cytosol (GO:0099524)	0	1	0	0	0.062	0.099	-0.0024	-0.0074	0.35	0.61	0.61	0.2	0.97	0.073	0.073	n.m.	n.m.	n.m.	n.m.	n.m.	n.m.	n.m.	n.m.	n.m.	n.m.	n.m.	n.m.	n.m.	n.m.	n.m.	n.m.	n.m.	n.m.	n.m.	n.m.	n.m.	n.m.
P02671	FGA	synapse (GO:0045202)	0	0	0	0	0.064	-0.064	-0.035	0.34	-0.066	0.99	0.089	0.99	0.11	0.99	0.089	0.01	-0.049	0.27	0.77	0.33	0.23	0.00073	0.06	0.06	0.78	0.046	n.m.	n.m.	n.m.	n.m.	n.m.	n.m.	n.m.	n.m.	n.m.	n.m.	n.m.
Q15768	EFNB3	integral component of postsynaptic density membrane (GO:0099061);integral component of presynaptic membrane (GO:0099056);trans-synaptic signaling by trans-synaptic complex, modulating synaptic transmission (GO:0099557)	1	1	1	0	0.068	-0.032	-0.19	0.16	0.3	0.46	0.46	0.17	0.17	0.041	0.52	n.m.	n.m.	n.m.	n.m.	n.m.	n.m.	n.m.	n.m.	n.m.	n.m.	n.m.	n.m.	n.m.	n.m.	n.m.	n.m.	n.m.	n.m.	n.m.	n.m.	n.m.	n.m.
Q16288	NTRK3	integral component of postsynaptic membrane (GO:0099055);postsynaptic density assembly (GO:0097107);regulation of presynapse assembly (GO:1905606)	0	1	0	1	0.07	0.16	-0.24	-0.26	0.052	0.17	0.17	0.64	0.94	0.22	0.18	n.m.	n.m.	n.m.	n.m.	n.m.	n.m.	n.m.	n.m.	n.m.	n.m.	n.m.	n.m.	n.m.	n.m.	n.m.	n.m.	n.m.	n.m.	n.m.	n.m.	n.m.	n.m.
Q9ULB4	CDH9	synapse adhesion between pre- and post-synapse (GO:0099560);synapse assembly (GO:0007416);integral component of presynaptic membrane (GO:0099056);integral component of postsynaptic membrane (GO:0099055);synapse (GO:0045202);synapse adhesion between pre- and post-synapse (GO:0099560)	1	1	0	1	0.073	0.081	-0.41	-0.032	0.048	0.083	0.85	0.86	0.19	0.083	0.85	n.m.	n.m.	n.m.	n.m.	n.m.	n.m.	n.m.	n.m.	n.m.	n.m.	n.m.	n.m.	n.m.	n.m.	n.m.	n.m.	n.m.	n.m.	n.m.	n.m.	n.m.	n.m.
Q8N126	CADM3	integral component of presynaptic membrane (GO:0099056)	1	0	0	0	0.075	0.098	-0.27	-0.025	0.061	0.1	0.62	0.8	0.24	0.1	0.67	0.33	0.36	-0.0031	0.56	0.18	0.51	0.55	0.55	0.51	0.55	0.51	n.m.	n.m.	n.m.	n.m.	n.m.	n.m.	n.m.	n.m.	n.m.	n.m.	n.m.
Q9Y639	NPTN	integral component of postsynaptic density membrane (GO:0099061);trans-synaptic signaling by trans-synaptic complex, modulating synaptic transmission (GO:0099557);integral component of presynaptic active zone membrane (GO:0099059);synaptic membrane (GO:0097060)	1	1	1	0	0.075	0.16	-0.15	-0.084	0.18	0.15	0.19	0.89	0.84	0.15	0.15	n.m.	n.m.	n.m.	n.m.	n.m.	n.m.	n.m.	n.m.	n.m.	n.m.	n.m.	n.m.	n.m.	n.m.	n.m.	n.m.	n.m.	n.m.	n.m.	n.m.	n.m.	n.m.
P05937	CALB1	postsynaptic cytosol (GO:0099524);presynaptic cytosol (GO:0099523);calcium ion binding involved in regulation of presynaptic cytosolic calcium levels (GO:0099534);postsynapse (GO:0098794);calcium ion binding involved in regulation of postsynaptic cytosolic calcium levels (GO:0099567)	1	1	0	0	0.077	-0.0022	-0.22	-0.25	0.078	0.25	0.19	0.67	0.84	0.15	0.14	n.m.	n.m.	n.m.	n.m.	n.m.	n.m.	n.m.	n.m.	n.m.	n.m.	n.m.	n.m.	n.m.	n.m.	n.m.	n.m.	n.m.	n.m.	n.m.	n.m.	n.m.	n.m.
Q15904	ATP6AP1	synaptic vesicle (GO:0008021);synaptic vesicle proton loading (GO:0097401)	1	0	0	0	0.078	0.064	-0.33	-0.06	-0.039	0.091	0.59	0.59	0.21	0.21	0.89	n.m.	n.m.	n.m.	n.m.	n.m.	n.m.	n.m.	n.m.	n.m.	n.m.	n.m.	n.m.	n.m.	n.m.	n.m.	n.m.	n.m.	n.m.	n.m.	n.m.	n.m.	n.m.
Q9P0K9	FRRS1L	regulation of postsynaptic membrane neurotransmitter receptor levels (GO:0099072)	0	0	0	0	0.079	0.093	-0.28	0.15	0.0091	0.072	0.75	0.75	0.066	0.2	0.67	n.m.	n.m.	n.m.	n.m.	n.m.	n.m.	n.m.	n.m.	n.m.	n.m.	n.m.	n.m.	n.m.	n.m.	n.m.	n.m.	n.m.	n.m.	n.m.	n.m.	n.m.	n.m.
P10586	PTPRF	integral component of postsynaptic density membrane (GO:0099061);regulation of postsynapse organization (GO:0099175);synapse adhesion between pre- and post-synapse (GO:0099560);synapse adhesion between pre- and post-synapse (GO:0099560);synapse adhesion between pre- and post-synapse (GO:0099560)	0	1	0	1	0.081	0.17	-0.19	0.2	0.18	0.081	0.93	0.93	0.081	0.081	0.93	n.m.	n.m.	n.m.	n.m.	n.m.	n.m.	n.m.	n.m.	n.m.	n.m.	n.m.	n.m.	n.m.	n.m.	n.m.	n.m.	n.m.	n.m.	n.m.	n.m.	n.m.	n.m.
P55268	LAMB2	synaptic cleft (GO:0043083);structural constituent of synapse-associated extracellular matrix (GO:0150043)	0	0	0	1	0.085	0.069	-0.19	0.0089	0.2	0.27	0.69	0.45	0.33	0.084	0.33	0.93	0.31	0.18	0.36	0.23	0.88	0.88	0.88	0.88	0.88	0.88	n.m.	n.m.	n.m.	n.m.	n.m.	n.m.	n.m.	n.m.	n.m.	n.m.	n.m.
P60709	ACTB	regulation of synaptic vesicle endocytosis (GO:1900242);structural constituent of postsynaptic actin cytoskeleton (GO:0098973);postsynaptic actin cytoskeleton (GO:0098871)	0	1	0	1	0.086	-0.0024	-0.091	0.16	0.27	0.53	0.42	0.2	0.2	0.15	0.53	n.m.	n.m.	n.m.	n.m.	n.m.	n.m.	n.m.	n.m.	n.m.	n.m.	n.m.	n.m.	n.m.	n.m.	n.m.	n.m.	n.m.	n.m.	n.m.	n.m.	n.m.	n.m.
P63261	ACTG1	presynaptic actin cytoskeleton (GO:0099143);regulation of synaptic vesicle endocytosis (GO:1900242);postsynaptic actin cytoskeleton (GO:0098871);structural constituent of postsynaptic actin cytoskeleton (GO:0098973);structural constituent of postsynaptic actin cytoskeleton (GO:0098973)	1	1	0	1	0.086	-0.0024	-0.091	0.16	0.27	0.53	0.42	0.2	0.2	0.15	0.53	n.m.	n.m.	n.m.	n.m.	n.m.	n.m.	n.m.	n.m.	n.m.	n.m.	n.m.	n.m.	n.m.	n.m.	n.m.	n.m.	n.m.	n.m.	n.m.	n.m.	n.m.	n.m.
P55290	CDH13	synapse (GO:0045202)	0	0	0	0	0.086	0.18	-0.16	0.19	0.2	0.099	0.99	0.99	0.099	0.099	0.99	0.88	0.29	0.34	0.56	0.39	0.86	0.86	0.86	0.86	0.86	0.86	n.m.	n.m.	n.m.	n.m.	n.m.	n.m.	n.m.	n.m.	n.m.	n.m.	n.m.
P54764	EPHA4	integral component of presynaptic membrane (GO:0099056);integral component of postsynaptic membrane (GO:0099055);synapse disassembly (GO:0098883);regulation of synapse disassembly (GO:1905806)	1	1	0	1	0.087	0.14	-0.22	0.087	0.098	0.1	0.94	0.94	0.1	0.1	0.94	n.m.	n.m.	n.m.	n.m.	n.m.	n.m.	n.m.	n.m.	n.m.	n.m.	n.m.	n.m.	n.m.	n.m.	n.m.	n.m.	n.m.	n.m.	n.m.	n.m.	n.m.	n.m.
P02679	FGG	synapse (GO:0045202)	0	0	0	0	0.094	-0.026	-0.015	0.31	-0.12	0.95	0.18	0.67	0.19	0.67	0.11	n.m.	n.m.	n.m.	n.m.	n.m.	n.m.	n.m.	n.m.	n.m.	n.m.	n.m.	n.m.	n.m.	n.m.	n.m.	n.m.	n.m.	n.m.	n.m.	n.m.	n.m.	n.m.
P61981	YWHAG	presynapse (GO:0098793);synapse (GO:0045202)	1	0	0	0	0.094	0.064	0.007	0.0011	0.39	0.87	0.87	0.15	0.97	0.15	0.15	n.m.	n.m.	n.m.	n.m.	n.m.	n.m.	n.m.	n.m.	n.m.	n.m.	n.m.	n.m.	n.m.	n.m.	n.m.	n.m.	n.m.	n.m.	n.m.	n.m.	n.m.	n.m.
Q9BY67	CADM1	maintenance of postsynaptic specialization structure (GO:0098880);integral component of postsynaptic membrane (GO:0099055);integral component of presynaptic membrane (GO:0099056);synapse adhesion between pre- and post-synapse (GO:0099560);presynapse assembly (GO:0099054);retrograde trans-synaptic signaling by trans-synaptic protein complex (GO:0098942);synapse assembly (GO:0007416)	1	1	1	1	0.099	0.084	-0.26	-0.13	-0.012	0.16	0.26	0.51	0.46	0.26	0.46	n.m.	n.m.	n.m.	n.m.	n.m.	n.m.	n.m.	n.m.	n.m.	n.m.	n.m.	n.m.	n.m.	n.m.	n.m.	n.m.	n.m.	n.m.	n.m.	n.m.	n.m.	n.m.
P43146	DCC	integral component of postsynaptic density membrane (GO:0099061);postsynaptic modulation of chemical synaptic transmission (GO:0099170)	0	1	1	0	0.11	0.11	-0.27	-0.035	0.00068	0.1	0.57	0.58	0.32	0.26	0.82	n.m.	n.m.	n.m.	n.m.	n.m.	n.m.	n.m.	n.m.	n.m.	n.m.	n.m.	n.m.	n.m.	n.m.	n.m.	n.m.	n.m.	n.m.	n.m.	n.m.	n.m.	n.m.
P11142	HSPA8	synaptic vesicle uncoating (GO:0016191);presynapse (GO:0098793);postsynaptic density (GO:0014069);presynaptic chaperone-mediated protein folding;regulation of postsynapse organization (GO:0099175);postsynaptic density (GO:0014069);postsynapse (GO:0098794);presynapse (GO:0098793);postsynaptic specialization membrane (GO:0099634);maintenance of postsynaptic specialization structure (GO:0098880)	1	1	0	1	0.11	0.14	-0.01	0.06	0.4	0.56	0.72	0.25	0.72	0.16	0.25	n.m.	n.m.	n.m.	n.m.	n.m.	n.m.	n.m.	n.m.	n.m.	n.m.	n.m.	n.m.	n.m.	n.m.	n.m.	n.m.	n.m.	n.m.	n.m.	n.m.	n.m.	n.m.
P07737	PFN1	presynapse (GO:0098793);postsynapse (GO:0098794);synapse maturation (GO:0060074);modification of postsynaptic actin cytoskeleton (GO:0098885);modulation of chemical synaptic transmission (GO:0050804)	1	1	1	1	0.12	-0.026	-0.25	-0.23	0.099	0.32	0.32	0.5	0.91	0.18	0.18	n.m.	n.m.	n.m.	n.m.	n.m.	n.m.	n.m.	n.m.	n.m.	n.m.	n.m.	n.m.	n.m.	n.m.	n.m.	n.m.	n.m.	n.m.	n.m.	n.m.	n.m.	n.m.
O14522	PTPRT	integral component of postsynaptic density membrane (GO:0099061);regulation of synapse organization (GO:0050807)	0	1	0	1	0.12	0.082	-0.2	-0.12	0.22	0.31	0.48	0.53	0.71	0.19	0.27	n.m.	n.m.	n.m.	n.m.	n.m.	n.m.	n.m.	n.m.	n.m.	n.m.	n.m.	n.m.	n.m.	n.m.	n.m.	n.m.	n.m.	n.m.	n.m.	n.m.	n.m.	n.m.
Q96PX8	SLITRK1	integral component of postsynaptic density membrane (GO:0099061);synapse adhesion between pre- and post-synapse (GO:0099560);regulation of presynapse assembly (GO:1905606);regulation of synapse organization (GO:0050807);integral component of postsynaptic density membrane (GO:0099061)	0	1	0	1	0.12	0.13	-0.18	0.1	0.15	0.15	0.92	0.92	0.15	0.15	0.92	0.86	0.19	0.14	0.29	0.21	0.87	0.83	0.87	0.83	0.87	0.83	n.m.	n.m.	n.m.	n.m.	n.m.	n.m.	n.m.	n.m.	n.m.	n.m.	n.m.
P48058	GRIA4	integral component of presynaptic active zone membrane (GO:0099059);ligand-gated ion channel activity involved in regulation of presynaptic membrane potential (GO:0099507);transmitter-gated ion channel activity involved in regulation of postsynaptic membrane potential (GO:1904315);integral component of postsynaptic density membrane (GO:0099061)	1	1	0	0	0.13	0.068	-0.3	-0.04	-0.057	0.12	0.62	0.59	0.29	0.29	0.92	n.m.	n.m.	n.m.	n.m.	n.m.	n.m.	n.m.	n.m.	n.m.	n.m.	n.m.	n.m.	n.m.	n.m.	n.m.	n.m.	n.m.	n.m.	n.m.	n.m.	n.m.	n.m.
Q15818	NPTX1	regulation of postsynaptic neurotransmitter receptor activity (GO:0098962);synaptic cleft (GO:0043083);neurotransmitter receptor localization to postsynaptic specialization membrane (GO:0099645);postsynaptic density assembly (GO:0097107)	0	0	0	1	0.13	0.11	-0.26	-0.049	-0.042	0.11	0.4	0.4	0.4	0.4	0.96	0.63	0.14	-0.13	0.014	-0.11	0.79	0.79	0.79	0.79	0.93	0.79	n.m.	n.m.	n.m.	n.m.	n.m.	n.m.	n.m.	n.m.	n.m.	n.m.	n.m.
O94910	ADGRL1	integral component of presynaptic membrane (GO:0099056)	1	0	0	0	0.15	0.096	-0.23	-0.048	0.019	0.22	0.47	0.63	0.46	0.32	0.63	n.m.	n.m.	n.m.	n.m.	n.m.	n.m.	n.m.	n.m.	n.m.	n.m.	n.m.	n.m.	n.m.	n.m.	n.m.	n.m.	n.m.	n.m.	n.m.	n.m.	n.m.	n.m.
O60462	NRP2	integral component of postsynaptic membrane (GO:0099055);regulation of postsynapse organization (GO:0099175)	0	1	0	1	0.15	0.062	-0.13	-0.042	0.19	0.34	0.55	0.55	0.55	0.12	0.34	n.m.	n.m.	n.m.	n.m.	n.m.	n.m.	n.m.	n.m.	n.m.	n.m.	n.m.	n.m.	n.m.	n.m.	n.m.	n.m.	n.m.	n.m.	n.m.	n.m.	n.m.	n.m.
Q92932	PTPRN2	integral component of synaptic vesicle membrane (GO:0030285)	1	0	0	0	0.15	0.11	-0.21	0.071	0.02	0.2	0.8	0.8	0.2	0.23	0.8	n.m.	n.m.	n.m.	n.m.	n.m.	n.m.	n.m.	n.m.	n.m.	n.m.	n.m.	n.m.	n.m.	n.m.	n.m.	n.m.	n.m.	n.m.	n.m.	n.m.	n.m.	n.m.
P02675	FGB	synapse (GO:0045202)	0	0	0	0	0.16	-0.049	-0.054	0.28	-0.083	0.98	0.2	0.98	0.2	0.98	0.2	n.m.	n.m.	n.m.	n.m.	n.m.	n.m.	n.m.	n.m.	n.m.	n.m.	n.m.	n.m.	n.m.	n.m.	n.m.	n.m.	n.m.	n.m.	n.m.	n.m.	n.m.	n.m.
Q13332	PTPRS	integral component of presynaptic membrane (GO:0099056);presynapse assembly (GO:0099054);regulation of postsynaptic density assembly (GO:0099151);integral component of presynaptic membrane (GO:0099056);presynapse assembly (GO:0099054);regulation of postsynaptic density assembly (GO:0099151);synapse adhesion between pre- and post-synapse (GO:0099560);synapse adhesion between pre- and post-synapse …	1	0	1	1	0.16	0.13	-0.2	0.0046	0.075	0.25	0.61	0.74	0.36	0.26	0.74	n.m.	n.m.	n.m.	n.m.	n.m.	n.m.	n.m.	n.m.	n.m.	n.m.	n.m.	n.m.	n.m.	n.m.	n.m.	n.m.	n.m.	n.m.	n.m.	n.m.	n.m.	n.m.
Q9Y6N8	CDH10	integral component of presynaptic active zone membrane (GO:0099059);integral component of postsynaptic specialization membrane (GO:0099060);synapse adhesion between pre- and post-synapse (GO:0099560);synapse (GO:0045202)	1	1	0	1	0.17	0.037	-0.29	-0.032	-0.063	0.2	0.76	0.75	0.33	0.33	0.84	n.m.	n.m.	n.m.	n.m.	n.m.	n.m.	n.m.	n.m.	n.m.	n.m.	n.m.	n.m.	n.m.	n.m.	n.m.	n.m.	n.m.	n.m.	n.m.	n.m.	n.m.	n.m.
Q9UQ52	CNTN6	anchored component of presynaptic membrane (GO:0099026);presynapse (GO:0098793)	1	0	0	0	0.17	0.076	-0.26	-0.15	-0.07	0.27	0.46	0.46	0.61	0.46	0.62	n.m.	n.m.	n.m.	n.m.	n.m.	n.m.	n.m.	n.m.	n.m.	n.m.	n.m.	n.m.	n.m.	n.m.	n.m.	n.m.	n.m.	n.m.	n.m.	n.m.	n.m.	n.m.
P62942	FKBP1A	synapse (GO:0045202)	0	0	0	0	0.17	0.1	0.053	0.13	0.43	0.9	0.9	0.22	0.9	0.22	0.27	n.m.	n.m.	n.m.	n.m.	n.m.	n.m.	n.m.	n.m.	n.m.	n.m.	n.m.	n.m.	n.m.	n.m.	n.m.	n.m.	n.m.	n.m.	n.m.	n.m.	n.m.	n.m.
Q9NPD7	NRN1	transport;presynaptic modulation of chemical synaptic transmission (GO:0099171)	0	0	1	0	0.17	0.087	-0.19	0.15	0.096	0.19	0.89	0.95	0.19	0.19	0.89	n.m.	n.m.	n.m.	n.m.	n.m.	n.m.	n.m.	n.m.	n.m.	n.m.	n.m.	n.m.	n.m.	n.m.	n.m.	n.m.	n.m.	n.m.	n.m.	n.m.	n.m.	n.m.
Q13554	CAMK2B	postsynaptic density (GO:0014069);structural constituent of postsynaptic actin cytoskeleton (GO:0098973);regulation of synapse maturation (GO:0090128)	0	1	0	1	0.18	-0.11	0.23	-0.087	0.16	0.23	0.92	0.23	0.23	0.84	0.23	n.m.	n.m.	n.m.	n.m.	n.m.	n.m.	n.m.	n.m.	n.m.	n.m.	n.m.	n.m.	n.m.	n.m.	n.m.	n.m.	n.m.	n.m.	n.m.	n.m.	n.m.	n.m.
Q14118	DAG1	regulation of neurotransmitter receptor localization to postsynaptic specialization membrane (GO:0098696);regulation of synapse organization (GO:0050807);retrograde trans-synaptic signaling by trans-synaptic protein complex (GO:0098942);postsynaptic cytosol (GO:0099524)	0	1	1	1	0.18	0.085	-0.19	0.093	0.064	0.2	0.95	0.95	0.2	0.2	0.95	0.37	0.34	0.19	0.64	0.2	0.71	0.54	0.71	0.47	0.97	0.47	n.m.	n.m.	n.m.	n.m.	n.m.	n.m.	n.m.	n.m.	n.m.	n.m.	n.m.
Q9NPH3	IL1RAP	regulation of presynapse assembly (GO:1905606);synapse adhesion between pre- and post-synapse (GO:0099560);regulation of postsynaptic density assembly (GO:0099151);regulation of presynapse assembly (GO:1905606);trans-synaptic signaling by trans-synaptic complex (GO:0099545);trans-synaptic signaling by trans-synaptic complex (GO:0099545);synapse adhesion between pre- and post-synapse (GO:0099560)	0	0	1	1	0.18	0.05	-0.07	-0.029	0.23	0.61	0.68	0.44	0.77	0.23	0.23	n.m.	n.m.	n.m.	n.m.	n.m.	n.m.	n.m.	n.m.	n.m.	n.m.	n.m.	n.m.	n.m.	n.m.	n.m.	n.m.	n.m.	n.m.	n.m.	n.m.	n.m.	n.m.
Q9UQM7	CAMK2A	presynaptic cytosol (GO:0099523);postsynaptic cytosol (GO:0099524);postsynaptic density (GO:0014069);regulation of synaptic vesicle docking (GO:0099148);regulation of neurotransmitter receptor localization to postsynaptic specialization membrane (GO:0098696)	1	1	0	0	0.19	0.084	0.078	0.15	0.38	0.97	0.83	0.17	0.83	0.17	0.37	n.m.	n.m.	n.m.	n.m.	n.m.	n.m.	n.m.	n.m.	n.m.	n.m.	n.m.	n.m.	n.m.	n.m.	n.m.	n.m.	n.m.	n.m.	n.m.	n.m.	n.m.	n.m.
O95196	CSPG5	integral component of postsynaptic membrane (GO:0099055);regulation of synaptic vesicle exocytosis (GO:2000300)	0	1	0	0	0.19	0.034	-0.3	-0.14	-0.073	0.28	0.52	0.57	0.52	0.47	0.65	n.m.	n.m.	n.m.	n.m.	n.m.	n.m.	n.m.	n.m.	n.m.	n.m.	n.m.	n.m.	n.m.	n.m.	n.m.	n.m.	n.m.	n.m.	n.m.	n.m.	n.m.	n.m.
Q9HCM2	PLXNA4	maintenance of synapse structure (GO:0099558)	0	0	0	1	0.19	0.063	0.084	0.54	0.087	0.99	0.22	0.99	0.22	0.99	0.24	n.m.	n.m.	n.m.	n.m.	n.m.	n.m.	n.m.	n.m.	n.m.	n.m.	n.m.	n.m.	n.m.	n.m.	n.m.	n.m.	n.m.	n.m.	n.m.	n.m.	n.m.	n.m.
P52799	EFNB2	regulation of postsynaptic membrane neurotransmitter receptor levels (GO:0099072);regulation of postsynaptic neurotransmitter receptor endocytosis (GO:0099149);presynapse assembly (GO:0099054);integral component of presynaptic membrane (GO:0099056);integral component of postsynaptic density membrane (GO:0099061)	1	1	0	1	0.2	0.093	-0.19	0.074	0.067	0.18	0.97	0.97	0.18	0.18	0.97	n.m.	n.m.	n.m.	n.m.	n.m.	n.m.	n.m.	n.m.	n.m.	n.m.	n.m.	n.m.	n.m.	n.m.	n.m.	n.m.	n.m.	n.m.	n.m.	n.m.	n.m.	n.m.
Q9NZN1	IL1RAPL1	integral component of postsynaptic density membrane (GO:0099061);regulation of presynapse assembly (GO:1905606);trans-synaptic signaling by trans-synaptic complex (GO:0099545);regulation of postsynapse organization (GO:0099175);trans-synaptic signaling by trans-synaptic complex (GO:0099545)	0	1	1	1	0.2	0.11	-0.25	-0.058	0.15	0.28	0.53	0.84	0.53	0.28	0.53	n.m.	n.m.	n.m.	n.m.	n.m.	n.m.	n.m.	n.m.	n.m.	n.m.	n.m.	n.m.	n.m.	n.m.	n.m.	n.m.	n.m.	n.m.	n.m.	n.m.	n.m.	n.m.
P30531	SLC6A1	neurotransmitter reuptake (GO:0098810);integral component of presynaptic membrane (GO:0099056);integral component of postsynaptic membrane (GO:0099055);integral component of presynaptic membrane (GO:0099056);neurotransmitter reuptake (GO:0098810)	1	1	0	0	0.2	0.061	0.29	-0.1	-0.013	0.43	0.56	0.66	0.27	0.28	0.66	n.m.	n.m.	n.m.	n.m.	n.m.	n.m.	n.m.	n.m.	n.m.	n.m.	n.m.	n.m.	n.m.	n.m.	n.m.	n.m.	n.m.	n.m.	n.m.	n.m.	n.m.	n.m.
P21333	FLNA	postsynapse (GO:0098794);synapse organization (GO:0050808)	0	1	0	1	0.21	-0.011	0.038	-0.11	0.24	0.77	0.7	0.4	0.6	0.43	0.27	n.m.	n.m.	n.m.	n.m.	n.m.	n.m.	n.m.	n.m.	n.m.	n.m.	n.m.	n.m.	n.m.	n.m.	n.m.	n.m.	n.m.	n.m.	n.m.	n.m.	n.m.	n.m.
P22303	ACHE	neurotransmitter catabolic process (GO:0042135);synaptic cleft (GO:0043083)	0	0	0	0	0.22	-0.03	-0.16	-0.061	0.16	0.65	0.83	0.43	0.65	0.38	0.41	n.m.	n.m.	n.m.	n.m.	n.m.	n.m.	n.m.	n.m.	n.m.	n.m.	n.m.	n.m.	n.m.	n.m.	n.m.	n.m.	n.m.	n.m.	n.m.	n.m.	n.m.	n.m.
Q8TDJ6	DMXL2	synaptic vesicle (GO:0008021);neuronal dense core vesicle (GO:0098992)	1	0	0	0	0.22	-0.098	0.082	0.16	0.17	0.5	0.34	0.33	0.77	0.77	0.91	n.m.	n.m.	n.m.	n.m.	n.m.	n.m.	n.m.	n.m.	n.m.	n.m.	n.m.	n.m.	n.m.	n.m.	n.m.	n.m.	n.m.	n.m.	n.m.	n.m.	n.m.	n.m.
P11047	LAMC1	synaptic cleft (GO:0043083)	0	0	0	0	0.22	0.029	-0.023	-0.14	0.18	0.73	0.45	0.45	0.54	0.45	0.22	n.m.	n.m.	n.m.	n.m.	n.m.	n.m.	n.m.	n.m.	n.m.	n.m.	n.m.	n.m.	n.m.	n.m.	n.m.	n.m.	n.m.	n.m.	n.m.	n.m.	n.m.	n.m.
P08195	SLC3A2	synapse (GO:0045202)	0	0	0	0	0.22	0.11	-0.089	0.071	0.21	0.42	0.77	0.57	0.42	0.28	0.42	n.m.	n.m.	n.m.	n.m.	n.m.	n.m.	n.m.	n.m.	n.m.	n.m.	n.m.	n.m.	n.m.	n.m.	n.m.	n.m.	n.m.	n.m.	n.m.	n.m.	n.m.	n.m.
P54289	CACNA2D1	anchored component of presynaptic active zone membrane (GO:0099029);anchored component of postsynaptic membrane (GO:0099025)	1	1	0	0	0.23	0.12	-0.16	0.12	0.1	0.19	0.99	0.99	0.19	0.19	0.99	0.84	0.31	0.15	0.36	0.15	0.91	0.99	0.91	0.91	0.99	0.91	n.m.	n.m.	n.m.	n.m.	n.m.	n.m.	n.m.	n.m.	n.m.	n.m.	n.m.
P10124	SRGN	postsynaptic specialization, intracellular component (GO:0099091);modulation of chemical synaptic transmission (GO:0050804);regulation of postsynapse organization (GO:0099175)	0	1	1	1	0.23	-0.076	-0.091	-0.38	-0.44	0.95	0.31	0.31	0.31	0.31	0.93	n.m.	n.m.	n.m.	n.m.	n.m.	n.m.	n.m.	n.m.	n.m.	n.m.	n.m.	n.m.	n.m.	n.m.	n.m.	n.m.	n.m.	n.m.	n.m.	n.m.	n.m.	n.m.
Q562R1	ACTBL2	synapse (GO:0045202)	0	0	0	0	0.24	0.0042	-0.021	0.23	0.21	0.92	0.31	0.31	0.31	0.31	0.92	n.m.	n.m.	n.m.	n.m.	n.m.	n.m.	n.m.	n.m.	n.m.	n.m.	n.m.	n.m.	n.m.	n.m.	n.m.	n.m.	n.m.	n.m.	n.m.	n.m.	n.m.	n.m.
Q92823	NRCAM	integral component of postsynaptic membrane (GO:0099055);integral component of postsynaptic density membrane (GO:0099061);regulation of postsynapse organization (GO:0099175)	0	1	0	1	0.24	0.13	-0.15	0.1	0.084	0.23	0.91	0.91	0.23	0.23	0.91	0.89	0.33	0.19	0.48	0.3	0.88	0.88	0.89	0.88	0.88	0.88	n.m.	n.m.	n.m.	n.m.	n.m.	n.m.	n.m.	n.m.	n.m.	n.m.	n.m.
P63027	VAMP2	synaptic vesicle docking (GO:0016081);integral component of synaptic vesicle membrane (GO:0030285);synaptic vesicle exocytosis (GO:0016079)	1	0	0	0	0.24	0.026	-0.093	-0.056	0.32	0.85	0.85	0.4	0.87	0.36	0.36	n.m.	n.m.	n.m.	n.m.	n.m.	n.m.	n.m.	n.m.	n.m.	n.m.	n.m.	n.m.	n.m.	n.m.	n.m.	n.m.	n.m.	n.m.	n.m.	n.m.	n.m.	n.m.
P27824	CANX	integral component of presynaptic active zone membrane (GO:0099059);integral component of postsynaptic membrane (GO:0099055);synaptic vesicle endocytosis (GO:0048488)	1	1	0	0	0.25	0.089	-0.015	0.16	0.25	0.57	0.61	0.48	0.48	0.29	0.57	n.m.	n.m.	n.m.	n.m.	n.m.	n.m.	n.m.	n.m.	n.m.	n.m.	n.m.	n.m.	n.m.	n.m.	n.m.	n.m.	n.m.	n.m.	n.m.	n.m.	n.m.	n.m.
Q13275	SEMA3F	regulation of postsynapse organization (GO:0099175);regulation of postsynapse organization (GO:0099175)	0	0	0	1	0.25	-0.024	-0.28	-0.024	0.077	0.31	1	0.69	0.31	0.14	0.69	n.m.	n.m.	n.m.	n.m.	n.m.	n.m.	n.m.	n.m.	n.m.	n.m.	n.m.	n.m.	n.m.	n.m.	n.m.	n.m.	n.m.	n.m.	n.m.	n.m.	n.m.	n.m.
P22676	CALB2	synaptic membrane (GO:0097060);calcium ion binding involved in regulation of presynaptic cytosolic calcium levels (GO:0099534)	0	0	0	0	0.26	0.088	-0.12	0.23	0.33	0.63	0.66	0.61	0.45	0.37	0.66	n.m.	n.m.	n.m.	n.m.	n.m.	n.m.	n.m.	n.m.	n.m.	n.m.	n.m.	n.m.	n.m.	n.m.	n.m.	n.m.	n.m.	n.m.	n.m.	n.m.	n.m.	n.m.
P55287	CDH11	synapse (GO:0045202);modulation of chemical synaptic transmission (GO:0050804)	0	0	1	0	0.26	0.085	-0.16	0.059	0.048	0.28	0.93	0.93	0.28	0.28	0.93	n.m.	n.m.	n.m.	n.m.	n.m.	n.m.	n.m.	n.m.	n.m.	n.m.	n.m.	n.m.	n.m.	n.m.	n.m.	n.m.	n.m.	n.m.	n.m.	n.m.	n.m.	n.m.
Q8N2Q7	NLGN1	integral component of postsynaptic specialization membrane (GO:0099060);synapse adhesion between pre- and post-synapse (GO:0099560);regulation of presynapse organization (GO:0099174);postsynaptic specialization assembly (GO:0098698)	0	1	0	1	0.26	0.026	-0.18	-0.17	0.056	0.29	0.29	0.95	0.95	0.29	0.29	n.m.	n.m.	n.m.	n.m.	n.m.	n.m.	n.m.	n.m.	n.m.	n.m.	n.m.	n.m.	n.m.	n.m.	n.m.	n.m.	n.m.	n.m.	n.m.	n.m.	n.m.	n.m.
P01303	NPY	regulation of presynaptic cytosolic calcium levels (GO:0099509);regulation of synaptic vesicle exocytosis (GO:2000300)	0	0	0	0	0.26	0.056	-0.16	-0.089	-0.3	0.54	0.55	0.39	0.72	0.55	0.54	n.m.	n.m.	n.m.	n.m.	n.m.	n.m.	n.m.	n.m.	n.m.	n.m.	n.m.	n.m.	n.m.	n.m.	n.m.	n.m.	n.m.	n.m.	n.m.	n.m.	n.m.	n.m.
P24043	LAMA2	synaptic cleft (GO:0043083)	0	0	0	0	0.27	-0.03	-0.14	-0.17	0.1	0.56	0.56	0.56	0.83	0.41	0.41	n.m.	n.m.	n.m.	n.m.	n.m.	n.m.	n.m.	n.m.	n.m.	n.m.	n.m.	n.m.	n.m.	n.m.	n.m.	n.m.	n.m.	n.m.	n.m.	n.m.	n.m.	n.m.
P01213	PDYN	synaptic vesicle (GO:0008021);neuronal dense core vesicle lumen (GO:0099013)	1	0	0	0	0.28	0.062	-0.2	-0.035	-0.12	0.42	0.58	0.51	0.51	0.58	0.58	0.72	0.11	0.027	0.24	-0.01	0.83	0.83	0.83	0.83	0.86	0.83	n.m.	n.m.	n.m.	n.m.	n.m.	n.m.	n.m.	n.m.	n.m.	n.m.	n.m.
P13611	VCAN	synapse (GO:0045202)	0	0	0	0	0.29	0.029	-0.19	-0.04	0.085	0.43	0.7	0.7	0.59	0.37	0.59	n.m.	n.m.	n.m.	n.m.	n.m.	n.m.	n.m.	n.m.	n.m.	n.m.	n.m.	n.m.	n.m.	n.m.	n.m.	n.m.	n.m.	n.m.	n.m.	n.m.	n.m.	n.m.
P24821	TNC	perisynaptic extracellular matrix (GO:0098966)	0	0	0	0	0.3	-0.003	0.21	0.28	0.38	0.71	0.54	0.37	0.77	0.71	0.75	n.m.	n.m.	n.m.	n.m.	n.m.	n.m.	n.m.	n.m.	n.m.	n.m.	n.m.	n.m.	n.m.	n.m.	n.m.	n.m.	n.m.	n.m.	n.m.	n.m.	n.m.	n.m.
P42262	GRIA2	integral component of presynaptic active zone membrane (GO:0099059);integral component of presynaptic membrane (GO:0099056);integral component of postsynaptic membrane (GO:0099055);integral component of presynaptic membrane (GO:0099056);ligand-gated ion channel activity involved in regulation of presynaptic membrane potential (GO:0099507);integral component of postsynaptic density membrane (GO:00…	1	1	0	0	0.31	0.23	-0.012	0.28	0.3	0.33	0.9	0.9	0.33	0.33	0.9	n.m.	n.m.	n.m.	n.m.	n.m.	n.m.	n.m.	n.m.	n.m.	n.m.	n.m.	n.m.	n.m.	n.m.	n.m.	n.m.	n.m.	n.m.	n.m.	n.m.	n.m.	n.m.
O14594	NCAN	synapse (GO:0045202);modulation of chemical synaptic transmission (GO:0050804)	0	0	1	0	0.31	0.12	-0.13	-0.013	0.14	0.36	0.6	0.89	0.6	0.36	0.6	0.88	0.4	0.25	0.56	0.43	0.82	0.82	0.91	0.82	0.82	0.82	n.m.	n.m.	n.m.	n.m.	n.m.	n.m.	n.m.	n.m.	n.m.	n.m.	n.m.
P01210	PENK	neuronal dense core vesicle lumen (GO:0099013);synaptic vesicle lumen (GO:0034592);synaptic signaling via neuropeptide (GO:0099538)	1	0	1	0	0.31	0.023	-0.18	-0.15	-0.21	0.49	0.49	0.49	0.82	0.82	0.82	n.m.	n.m.	n.m.	n.m.	n.m.	n.m.	n.m.	n.m.	n.m.	n.m.	n.m.	n.m.	n.m.	n.m.	n.m.	n.m.	n.m.	n.m.	n.m.	n.m.	n.m.	n.m.
Q9NPR2	SEMA4B	integral component of postsynaptic density membrane (GO:0099061)	0	1	0	0	0.31	0.11	-0.15	-0.032	0.1	0.36	0.59	0.97	0.6	0.36	0.59	n.m.	n.m.	n.m.	n.m.	n.m.	n.m.	n.m.	n.m.	n.m.	n.m.	n.m.	n.m.	n.m.	n.m.	n.m.	n.m.	n.m.	n.m.	n.m.	n.m.	n.m.	n.m.
O00468	AGRN	extracellular matrix of synaptic cleft (GO:0098965);synapse (GO:0045202);regulation of synapse organization (GO:0050807)	0	0	0	1	0.32	0.022	-0.12	-0.078	0.13	0.57	0.57	0.57	0.74	0.42	0.42	n.m.	n.m.	n.m.	n.m.	n.m.	n.m.	n.m.	n.m.	n.m.	n.m.	n.m.	n.m.	n.m.	n.m.	n.m.	n.m.	n.m.	n.m.	n.m.	n.m.	n.m.	n.m.
Q9ULB1	NRXN1	integral component of presynaptic membrane (GO:0099056);regulation of trans-synaptic signaling by endocannabinoid, modulating synaptic transmission (GO:0150036);regulation of synaptic vesicle cycle (GO:0098693);integral component of presynaptic membrane (GO:0099056);presynapse assembly (GO:0099054);regulation of postsynaptic density assembly (GO:0099151);synapse adhesion between pre- and post-syn…	1	0	1	1	0.32	0.075	-0.18	0.0069	0.061	0.35	0.86	0.92	0.49	0.35	0.86	0.73	0.23	-0.044	0.32	0.19	0.85	0.85	0.85	0.85	0.85	0.85	n.m.	n.m.	n.m.	n.m.	n.m.	n.m.	n.m.	n.m.	n.m.	n.m.	n.m.
P23468	PTPRD	trans-synaptic signaling by trans-synaptic complex (GO:0099545);presynapse assembly (GO:0099054);regulation of postsynaptic density assembly (GO:0099151);integral component of presynaptic membrane (GO:0099056);regulation of postsynaptic density assembly (GO:0099151);synapse adhesion between pre- and post-synapse (GO:0099560);synapse adhesion between pre- and post-synapse (GO:0099560);synapse adhe…	1	0	1	1	0.32	0.13	-0.13	0.095	0.016	0.44	0.83	0.66	0.44	0.64	0.72	n.m.	n.m.	n.m.	n.m.	n.m.	n.m.	n.m.	n.m.	n.m.	n.m.	n.m.	n.m.	n.m.	n.m.	n.m.	n.m.	n.m.	n.m.	n.m.	n.m.	n.m.	n.m.
Q86Y82	STX12	integral component of synaptic vesicle membrane (GO:0030285);integral component of synaptic vesicle membrane (GO:0030285);synaptic vesicle to endosome fusion (GO:0016189)	1	0	0	0	0.33	0.01	-0.072	0.032	0.33	0.88	0.93	0.4	0.88	0.4	0.42	n.m.	n.m.	n.m.	n.m.	n.m.	n.m.	n.m.	n.m.	n.m.	n.m.	n.m.	n.m.	n.m.	n.m.	n.m.	n.m.	n.m.	n.m.	n.m.	n.m.	n.m.	n.m.
O75077	ADAM23	integral component of presynaptic membrane (GO:0099056)	1	0	0	0	0.34	0.15	-0.09	0.082	0.17	0.36	0.81	0.9	0.57	0.36	0.81	n.m.	n.m.	n.m.	n.m.	n.m.	n.m.	n.m.	n.m.	n.m.	n.m.	n.m.	n.m.	n.m.	n.m.	n.m.	n.m.	n.m.	n.m.	n.m.	n.m.	n.m.	n.m.
O43300	LRRTM2	integral component of postsynaptic density membrane (GO:0099061);regulation of postsynaptic density assembly (GO:0099151);regulation of postsynaptic density assembly (GO:0099151);integral component of postsynaptic specialization membrane (GO:0099060)	0	1	0	1	0.35	0.12	-0.15	-0.056	0.072	0.51	0.64	0.77	0.73	0.51	0.69	n.m.	n.m.	n.m.	n.m.	n.m.	n.m.	n.m.	n.m.	n.m.	n.m.	n.m.	n.m.	n.m.	n.m.	n.m.	n.m.	n.m.	n.m.	n.m.	n.m.	n.m.	n.m.
O95206	PCDH8	synapse (GO:0045202);regulation of synaptic membrane adhesion (GO:0099179);modulation of chemical synaptic transmission (GO:0050804);integral component of postsynaptic membrane (GO:0099055)	0	1	1	1	0.36	0.095	0.023	0.2	0.32	0.7	0.63	0.6	0.63	0.6	0.63	n.m.	n.m.	n.m.	n.m.	n.m.	n.m.	n.m.	n.m.	n.m.	n.m.	n.m.	n.m.	n.m.	n.m.	n.m.	n.m.	n.m.	n.m.	n.m.	n.m.	n.m.	n.m.
O75487	GPC4	synapse (GO:0045202);anchored component of presynaptic membrane (GO:0099026);regulation of presynapse assembly (GO:1905606);synapse adhesion between pre- and post-synapse (GO:0099560);regulation of neurotransmitter receptor localization to postsynaptic specialization membrane (GO:0098696)	1	0	0	1	0.37	-0.05	0.22	0.085	0.23	0.51	0.62	0.51	0.62	0.97	0.62	n.m.	n.m.	n.m.	n.m.	n.m.	n.m.	n.m.	n.m.	n.m.	n.m.	n.m.	n.m.	n.m.	n.m.	n.m.	n.m.	n.m.	n.m.	n.m.	n.m.	n.m.	n.m.
Q8N9I0	SYT2	integral component of synaptic vesicle membrane (GO:0030285);calcium-dependent activation of synaptic vesicle fusion (GO:0099502)	1	0	0	0	0.37	0.17	0.042	0.22	0.44	0.67	0.8	0.65	0.65	0.63	0.65	n.m.	n.m.	n.m.	n.m.	n.m.	n.m.	n.m.	n.m.	n.m.	n.m.	n.m.	n.m.	n.m.	n.m.	n.m.	n.m.	n.m.	n.m.	n.m.	n.m.	n.m.	n.m.
Q9H2B2	SYT4	integral component of neuronal dense core vesicle membrane (GO:0099066);integral component of neuronal dense core vesicle membrane (GO:0099066);regulation of trans-synaptic signaling by BDNF, modulating synaptic transmission (GO:0150035);regulation of postsynaptic dense core vesicle exocytosis (GO:0150044)	1	0	1	0	0.37	-0.062	-0.33	-0.41	-0.22	0.49	0.49	0.68	0.68	0.68	0.68	n.m.	n.m.	n.m.	n.m.	n.m.	n.m.	n.m.	n.m.	n.m.	n.m.	n.m.	n.m.	n.m.	n.m.	n.m.	n.m.	n.m.	n.m.	n.m.	n.m.	n.m.	n.m.
P23435	CBLN1	synaptic cleft (GO:0043083);regulation of presynapse assembly (GO:1905606);regulation of presynapse assembly (GO:1905606);regulation of postsynaptic density assembly (GO:0099151)	0	0	0	1	0.38	0.0058	-0.23	-0.22	-0.21	0.35	0.35	0.35	0.96	0.96	0.96	n.m.	n.m.	n.m.	n.m.	n.m.	n.m.	n.m.	n.m.	n.m.	n.m.	n.m.	n.m.	n.m.	n.m.	n.m.	n.m.	n.m.	n.m.	n.m.	n.m.	n.m.	n.m.
Q8IW52	SLITRK4	regulation of synapse organization (GO:0050807)	0	0	0	1	0.38	0.03	0.28	0.15	0.33	0.53	0.69	0.53	0.69	0.81	0.69	n.m.	n.m.	n.m.	n.m.	n.m.	n.m.	n.m.	n.m.	n.m.	n.m.	n.m.	n.m.	n.m.	n.m.	n.m.	n.m.	n.m.	n.m.	n.m.	n.m.	n.m.	n.m.
P16112	ACAN	perisynaptic extracellular matrix (GO:0098966)	0	0	0	0	0.39	-0.084	-0.27	-0.21	0.12	0.64	0.71	0.64	0.81	0.63	0.63	n.m.	n.m.	n.m.	n.m.	n.m.	n.m.	n.m.	n.m.	n.m.	n.m.	n.m.	n.m.	n.m.	n.m.	n.m.	n.m.	n.m.	n.m.	n.m.	n.m.	n.m.	n.m.
Q9P0K1	ADAM22	integral component of postsynaptic density membrane (GO:0099061);neurotransmitter receptor localization to postsynaptic specialization membrane (GO:0099645);integral component of postsynaptic density membrane (GO:0099061)	0	1	0	0	0.41	0.055	-0.18	-0.078	0.019	0.6	0.62	0.81	0.62	0.6	0.62	n.m.	n.m.	n.m.	n.m.	n.m.	n.m.	n.m.	n.m.	n.m.	n.m.	n.m.	n.m.	n.m.	n.m.	n.m.	n.m.	n.m.	n.m.	n.m.	n.m.	n.m.	n.m.
Q99784	OLFM1	extrinsic component of synaptic membrane (GO:0099243)	0	0	0	0	0.41	0.067	-0.17	0.06	-0.03	0.49	0.96	0.67	0.49	0.67	0.67	n.m.	n.m.	n.m.	n.m.	n.m.	n.m.	n.m.	n.m.	n.m.	n.m.	n.m.	n.m.	n.m.	n.m.	n.m.	n.m.	n.m.	n.m.	n.m.	n.m.	n.m.	n.m.
Q9UPU3	SORCS3	integral component of postsynaptic density membrane (GO:0099061);postsynaptic modulation of chemical synaptic transmission (GO:0099170)	0	1	1	0	0.41	0.073	-0.18	0.0065	0.05	0.5	0.89	0.89	0.53	0.5	0.89	n.m.	n.m.	n.m.	n.m.	n.m.	n.m.	n.m.	n.m.	n.m.	n.m.	n.m.	n.m.	n.m.	n.m.	n.m.	n.m.	n.m.	n.m.	n.m.	n.m.	n.m.	n.m.
O95970	LGI1	synaptic cleft (GO:0043083);neurotransmitter receptor localization to postsynaptic specialization membrane (GO:0099645)	0	0	0	0	0.42	-0.13	0.23	-0.15	-0.19	0.46	0.95	0.95	0.46	0.46	0.95	n.m.	n.m.	n.m.	n.m.	n.m.	n.m.	n.m.	n.m.	n.m.	n.m.	n.m.	n.m.	n.m.	n.m.	n.m.	n.m.	n.m.	n.m.	n.m.	n.m.	n.m.	n.m.
P42857	NSG1	neurotransmitter receptor transport, endosome to postsynaptic membrane (GO:0098887);postsynaptic endosome (GO:0098845)	0	1	0	0	0.42	0.026	-0.22	-0.087	-0.027	0.65	0.69	0.73	0.69	0.66	0.73	n.m.	n.m.	n.m.	n.m.	n.m.	n.m.	n.m.	n.m.	n.m.	n.m.	n.m.	n.m.	n.m.	n.m.	n.m.	n.m.	n.m.	n.m.	n.m.	n.m.	n.m.	n.m.
Q9BZR6	RTN4R	presynapse (GO:0098793)	1	0	0	0	0.42	0.034	-0.21	-0.15	-0.16	0.5	0.5	0.5	0.91	0.91	0.97	n.m.	n.m.	n.m.	n.m.	n.m.	n.m.	n.m.	n.m.	n.m.	n.m.	n.m.	n.m.	n.m.	n.m.	n.m.	n.m.	n.m.	n.m.	n.m.	n.m.	n.m.	n.m.
Q8NFZ4	NLGN2	integral component of postsynaptic specialization membrane (GO:0099060);regulation of presynapse assembly (GO:1905606);integral component of postsynaptic specialization membrane (GO:0099060);postsynaptic specialization assembly (GO:0098698);integral component of postsynaptic specialization membrane (GO:0099060);postsynaptic specialization assembly (GO:0098698)	0	1	0	1	0.44	0.003	-0.23	-0.12	-0.063	0.72	0.72	0.72	0.72	0.72	0.72	n.m.	n.m.	n.m.	n.m.	n.m.	n.m.	n.m.	n.m.	n.m.	n.m.	n.m.	n.m.	n.m.	n.m.	n.m.	n.m.	n.m.	n.m.	n.m.	n.m.	n.m.	n.m.
Q9Y4C0	NRXN3	regulation of postsynaptic membrane neurotransmitter receptor levels (GO:0099072);presynaptic modulation of chemical synaptic transmission (GO:0099171);presynaptic modulation of chemical synaptic transmission (GO:0099171);neurotransmitter receptor localization to postsynaptic specialization membrane (GO:0099645);postsynaptic density assembly (GO:0097107);regulation of postsynaptic membrane neurot…	0	0	1	1	0.45	0.11	-0.13	0.045	0.041	0.57	0.79	0.79	0.57	0.57	0.98	0.88	0.22	0.099	0.35	0.15	0.86	0.86	0.86	0.86	0.86	0.86	n.m.	n.m.	n.m.	n.m.	n.m.	n.m.	n.m.	n.m.	n.m.	n.m.	n.m.
Q92752	TNR	perisynaptic extracellular matrix (GO:0098966);modulation of chemical synaptic transmission (GO:0050804)	0	0	1	0	0.45	0.11	-0.12	-0.059	0.021	0.67	0.67	0.67	0.67	0.67	0.67	n.m.	n.m.	n.m.	n.m.	n.m.	n.m.	n.m.	n.m.	n.m.	n.m.	n.m.	n.m.	n.m.	n.m.	n.m.	n.m.	n.m.	n.m.	n.m.	n.m.	n.m.	n.m.
Q15375	EPHA7	integral component of postsynaptic specialization membrane (GO:0099060);integral component of postsynaptic density membrane (GO:0099061);regulation of postsynapse organization (GO:0099175);modulation of chemical synaptic transmission (GO:0050804)	0	1	1	1	0.46	0.074	-0.046	0.04	0.18	0.64	0.81	0.64	0.64	0.58	0.64	n.m.	n.m.	n.m.	n.m.	n.m.	n.m.	n.m.	n.m.	n.m.	n.m.	n.m.	n.m.	n.m.	n.m.	n.m.	n.m.	n.m.	n.m.	n.m.	n.m.	n.m.	n.m.
Q15303	ERBB4	synapse assembly (GO:0007416);integral component of presynaptic membrane (GO:0099056);integral component of postsynaptic density membrane (GO:0099061);integral component of presynaptic membrane (GO:0099056);neurotransmitter receptor localization to postsynaptic specialization membrane (GO:0099645)	1	1	0	1	0.46	0.05	0.13	-0.25	-0.06	0.75	0.56	0.75	0.56	0.73	0.73	n.m.	n.m.	n.m.	n.m.	n.m.	n.m.	n.m.	n.m.	n.m.	n.m.	n.m.	n.m.	n.m.	n.m.	n.m.	n.m.	n.m.	n.m.	n.m.	n.m.	n.m.	n.m.
Q9NT99	LRRC4B	integral component of postsynaptic density membrane (GO:0099061);regulation of presynapse assembly (GO:1905606);regulation of postsynaptic density assembly (GO:0099151);synapse adhesion between pre- and post-synapse (GO:0099560)	0	1	0	1	0.46	0.089	-0.11	0.11	0.1	0.43	0.98	0.98	0.43	0.43	0.98	0.7	0.091	0.22	0.38	0.27	0.77	0.77	0.77	0.77	0.83	0.77	n.m.	n.m.	n.m.	n.m.	n.m.	n.m.	n.m.	n.m.	n.m.	n.m.	n.m.
Q9HBW1	LRRC4	integral component of postsynaptic density membrane (GO:0099061);modulation of chemical synaptic transmission (GO:0050804);synapse adhesion between pre- and post-synapse (GO:0099560);integral component of postsynaptic density membrane (GO:0099061)	0	1	1	1	0.47	0.092	-0.061	0.12	0.17	0.65	0.85	0.85	0.65	0.65	0.85	n.m.	n.m.	n.m.	n.m.	n.m.	n.m.	n.m.	n.m.	n.m.	n.m.	n.m.	n.m.	n.m.	n.m.	n.m.	n.m.	n.m.	n.m.	n.m.	n.m.	n.m.	n.m.
Q96BY6	DOCK10	postsynapse (GO:0098794)	0	1	0	0	0.48	-0.12	-0.071	0.14	-0.1	0.94	0.52	0.94	0.52	0.94	0.52	n.m.	n.m.	n.m.	n.m.	n.m.	n.m.	n.m.	n.m.	n.m.	n.m.	n.m.	n.m.	n.m.	n.m.	n.m.	n.m.	n.m.	n.m.	n.m.	n.m.	n.m.	n.m.
P09486	SPARC	regulation of synapse organization (GO:0050807);synapse (GO:0045202)	0	0	0	1	0.48	-0.085	-0.037	-0.27	-0.19	0.77	0.66	0.7	0.66	0.7	0.73	n.m.	n.m.	n.m.	n.m.	n.m.	n.m.	n.m.	n.m.	n.m.	n.m.	n.m.	n.m.	n.m.	n.m.	n.m.	n.m.	n.m.	n.m.	n.m.	n.m.	n.m.	n.m.
P32004	L1CAM	modulation of chemical synaptic transmission (GO:0050804)	0	0	1	0	0.49	0.15	-0.079	0.1	0.13	0.61	0.88	0.88	0.61	0.61	0.88	0.78	0.28	0.054	0.22	0.32	0.83	0.83	0.83	0.83	0.83	0.83	n.m.	n.m.	n.m.	n.m.	n.m.	n.m.	n.m.	n.m.	n.m.	n.m.	n.m.
Q9BQT9	CLSTN3	regulation of presynapse assembly (GO:1905606);integral component of postsynaptic density membrane (GO:0099061);integral component of postsynaptic density membrane (GO:0099061)	0	1	0	1	0.5	0.088	-0.074	-0.13	0.0038	0.72	0.72	0.72	0.72	0.72	0.72	0.3	0.17	0.013	-0.17	0.15	0.58	0.45	0.92	0.58	0.58	0.45	n.m.	n.m.	n.m.	n.m.	n.m.	n.m.	n.m.	n.m.	n.m.	n.m.	n.m.
P98172	EFNB1	integral component of presynaptic membrane (GO:0099056);presynapse assembly (GO:0099054)	1	0	0	1	0.52	0.057	0.025	0.19	0.23	0.85	0.56	0.56	0.56	0.56	0.85	n.m.	n.m.	n.m.	n.m.	n.m.	n.m.	n.m.	n.m.	n.m.	n.m.	n.m.	n.m.	n.m.	n.m.	n.m.	n.m.	n.m.	n.m.	n.m.	n.m.	n.m.	n.m.
Q8NFP4	MDGA1	regulation of presynapse assembly (GO:1905606);regulation of synaptic membrane adhesion (GO:0099179)	0	0	0	1	0.53	-0.053	-0.16	-0.22	-0.32	0.75	0.75	0.75	0.75	0.75	0.75	n.m.	n.m.	n.m.	n.m.	n.m.	n.m.	n.m.	n.m.	n.m.	n.m.	n.m.	n.m.	n.m.	n.m.	n.m.	n.m.	n.m.	n.m.	n.m.	n.m.	n.m.	n.m.
P46459	NSF	presynaptic cytosol (GO:0099523);synaptic vesicle cycle (GO:0099504)	1	0	0	0	0.53	0.057	0.023	0.065	0.26	0.96	0.96	0.48	0.96	0.48	0.48	n.m.	n.m.	n.m.	n.m.	n.m.	n.m.	n.m.	n.m.	n.m.	n.m.	n.m.	n.m.	n.m.	n.m.	n.m.	n.m.	n.m.	n.m.	n.m.	n.m.	n.m.	n.m.
Q9HAR2	ADGRL3	synapse organization (GO:0050808)	0	0	0	1	0.54	-0.0047	-0.2	-0.037	-0.042	0.59	0.97	0.97	0.59	0.59	0.97	n.m.	n.m.	n.m.	n.m.	n.m.	n.m.	n.m.	n.m.	n.m.	n.m.	n.m.	n.m.	n.m.	n.m.	n.m.	n.m.	n.m.	n.m.	n.m.	n.m.	n.m.	n.m.
O75382	TRIM3	postsynapse (GO:0098794);regulation of protein catabolic process at postsynapse	0	1	0	0	0.54	-0.032	-0.15	-0.19	0.063	0.7	0.7	0.7	0.86	0.7	0.7	n.m.	n.m.	n.m.	n.m.	n.m.	n.m.	n.m.	n.m.	n.m.	n.m.	n.m.	n.m.	n.m.	n.m.	n.m.	n.m.	n.m.	n.m.	n.m.	n.m.	n.m.	n.m.
Q12860	CNTN1	anchored component of presynaptic membrane (GO:0099026);anchored component of postsynaptic membrane (GO:0099025)	1	1	0	0	0.56	0.077	-0.11	0.068	0.07	0.49	0.99	0.99	0.49	0.49	0.99	0.68	0.28	0.075	0.45	0.22	0.7	0.7	0.78	0.7	0.7	0.7	n.m.	n.m.	n.m.	n.m.	n.m.	n.m.	n.m.	n.m.	n.m.	n.m.	n.m.
Q9UN36	NDRG2	postsynapse organization (GO:0099173)	0	0	0	1	0.59	0.071	-0.031	0.14	0.18	0.79	0.79	0.79	0.79	0.79	0.82	n.m.	n.m.	n.m.	n.m.	n.m.	n.m.	n.m.	n.m.	n.m.	n.m.	n.m.	n.m.	n.m.	n.m.	n.m.	n.m.	n.m.	n.m.	n.m.	n.m.	n.m.	n.m.
P29323	EPHB2	integral component of postsynaptic membrane (GO:0099055);integral component of presynaptic membrane (GO:0099056);regulation of synapse assembly (GO:0051963);postsynaptic membrane assembly (GO:0097104)	1	1	0	1	0.6	0.042	-0.16	-0.21	-0.15	0.58	0.58	0.58	0.96	0.96	0.96	n.m.	n.m.	n.m.	n.m.	n.m.	n.m.	n.m.	n.m.	n.m.	n.m.	n.m.	n.m.	n.m.	n.m.	n.m.	n.m.	n.m.	n.m.	n.m.	n.m.	n.m.	n.m.
Q96GW7	BCAN	perisynaptic extracellular matrix (GO:0098966);perisynaptic extracellular matrix (GO:0098966);synapse maturation (GO:0060074)	0	0	0	1	0.61	0.051	-0.12	0.07	0.022	0.69	0.91	0.91	0.69	0.69	0.91	n.m.	n.m.	n.m.	n.m.	n.m.	n.m.	n.m.	n.m.	n.m.	n.m.	n.m.	n.m.	n.m.	n.m.	n.m.	n.m.	n.m.	n.m.	n.m.	n.m.	n.m.	n.m.
O94985	CLSTN1	postsynaptic endosome (GO:0098845);integral component of postsynaptic density membrane (GO:0099061);integral component of spine apparatus membrane (GO:0099065);neurotransmitter receptor transport to postsynaptic membrane (GO:0098969);regulation of synapse maturation (GO:0090128)	0	1	0	1	0.62	0.087	-0.077	-0.033	0.11	0.69	0.69	0.89	0.89	0.69	0.69	0.88	0.23	0.17	0.34	0.35	0.99	0.99	0.99	0.99	0.99	0.99	n.m.	n.m.	n.m.	n.m.	n.m.	n.m.	n.m.	n.m.	n.m.	n.m.	n.m.
Q5VWW1	C1QL3	synaptic cleft (GO:0043083);neurotransmitter receptor localization to postsynaptic specialization membrane (GO:0099645);postsynaptic density assembly (GO:0097107)	0	0	0	1	0.63	0.091	-0.15	0.12	0.14	0.63	0.93	0.93	0.63	0.63	0.93	n.m.	n.m.	n.m.	n.m.	n.m.	n.m.	n.m.	n.m.	n.m.	n.m.	n.m.	n.m.	n.m.	n.m.	n.m.	n.m.	n.m.	n.m.	n.m.	n.m.	n.m.	n.m.
O15230	LAMA5	synaptic cleft (GO:0043083);extracellular matrix of synaptic cleft (GO:0098965);postsynapse organization (GO:0099173)	0	0	0	1	0.63	0.045	0.081	0.069	0.23	0.95	0.95	0.68	0.95	0.68	0.68	n.m.	n.m.	n.m.	n.m.	n.m.	n.m.	n.m.	n.m.	n.m.	n.m.	n.m.	n.m.	n.m.	n.m.	n.m.	n.m.	n.m.	n.m.	n.m.	n.m.	n.m.	n.m.
Q16620	NTRK2	trans-synaptic signaling by BDNF, modulating synaptic transmission (GO:0099183);postsynapse (GO:0098794)	0	1	1	0	0.64	0.057	-0.1	-0.0039	0.069	0.83	0.83	0.93	0.83	0.83	0.83	n.m.	n.m.	n.m.	n.m.	n.m.	n.m.	n.m.	n.m.	n.m.	n.m.	n.m.	n.m.	n.m.	n.m.	n.m.	n.m.	n.m.	n.m.	n.m.	n.m.	n.m.	n.m.
P50395	GDI2	synapse (GO:0045202)	0	0	0	0	0.65	0.02	-0.02	-0.041	0.18	0.9	0.9	0.86	0.9	0.86	0.86	n.m.	n.m.	n.m.	n.m.	n.m.	n.m.	n.m.	n.m.	n.m.	n.m.	n.m.	n.m.	n.m.	n.m.	n.m.	n.m.	n.m.	n.m.	n.m.	n.m.	n.m.	n.m.
P68032	ACTC1	synapse (GO:0045202)	0	0	0	0	0.66	-0.004	0.0064	0.21	0.028	0.95	0.74	0.95	0.74	0.95	0.77	n.m.	n.m.	n.m.	n.m.	n.m.	n.m.	n.m.	n.m.	n.m.	n.m.	n.m.	n.m.	n.m.	n.m.	n.m.	n.m.	n.m.	n.m.	n.m.	n.m.	n.m.	n.m.
Q9Y2I2	NTNG1	anchored component of presynaptic active zone membrane (GO:0099029);modulation of chemical synaptic transmission (GO:0050804);synapse adhesion between pre- and post-synapse (GO:0099560)	1	0	1	1	0.66	0.064	-0.065	-0.022	-0.1	0.78	0.78	0.78	0.78	0.78	0.78	n.m.	n.m.	n.m.	n.m.	n.m.	n.m.	n.m.	n.m.	n.m.	n.m.	n.m.	n.m.	n.m.	n.m.	n.m.	n.m.	n.m.	n.m.	n.m.	n.m.	n.m.	n.m.
Q14563	SEMA3A	regulation of synapse organization (GO:0050807);synaptic target recognition (GO:0008039);maintenance of synapse structure (GO:0099558)	0	0	0	1	0.67	-0.11	0.014	-0.028	0.11	0.76	0.76	0.76	0.83	0.76	0.76	n.m.	n.m.	n.m.	n.m.	n.m.	n.m.	n.m.	n.m.	n.m.	n.m.	n.m.	n.m.	n.m.	n.m.	n.m.	n.m.	n.m.	n.m.	n.m.	n.m.	n.m.	n.m.
P05067	APP	presynaptic active zone (GO:0048786);regulation of presynapse assembly (GO:1905606)	1	0	0	1	0.7	0.095	-0.059	0.091	-0.038	0.69	0.98	0.69	0.69	0.98	0.69	0.22	0.14	0.38	0.65	0.56	0.61	0.25	0.25	0.61	0.61	0.71	n.m.	n.m.	n.m.	n.m.	n.m.	n.m.	n.m.	n.m.	n.m.	n.m.	n.m.
Q14515	SPARCL1	extracellular matrix of synaptic cleft (GO:0098965);synapse adhesion between pre- and post-synapse (GO:0099560);regulation of synapse organization (GO:0050807)	0	0	0	1	0.7	0.07	-0.076	0.06	0.091	0.76	0.95	0.95	0.76	0.76	0.95	0.81	0.35	0.26	0.55	0.4	0.84	0.84	0.84	0.84	0.84	0.84	n.m.	n.m.	n.m.	n.m.	n.m.	n.m.	n.m.	n.m.	n.m.	n.m.	n.m.
Q86VH4	LRRTM4	integral component of postsynaptic density membrane (GO:0099061);regulation of synapse assembly (GO:0051963)	0	1	0	1	0.73	0.083	-0.12	0.22	0.13	0.84	0.84	0.84	0.84	0.84	0.84	n.m.	n.m.	n.m.	n.m.	n.m.	n.m.	n.m.	n.m.	n.m.	n.m.	n.m.	n.m.	n.m.	n.m.	n.m.	n.m.	n.m.	n.m.	n.m.	n.m.	n.m.	n.m.
Q9NYX4	CALY	postsynaptic neurotransmitter receptor endocytosis (GO:0098884);postsynaptic endocytic zone (GO:0098843);presynapse (GO:0098793)	1	1	0	0	0.74	-0.014	-0.044	-0.074	0.14	0.89	0.89	0.89	0.89	0.89	0.89	n.m.	n.m.	n.m.	n.m.	n.m.	n.m.	n.m.	n.m.	n.m.	n.m.	n.m.	n.m.	n.m.	n.m.	n.m.	n.m.	n.m.	n.m.	n.m.	n.m.	n.m.	n.m.
P21246	PTN	presynapse (GO:0098793);postsynapse (GO:0098794);modulation of chemical synaptic transmission (GO:0050804)	1	1	1	0	0.76	-0.0048	0.16	0.033	-0.0037	0.98	0.99	0.99	0.98	0.98	0.99	n.m.	n.m.	n.m.	n.m.	n.m.	n.m.	n.m.	n.m.	n.m.	n.m.	n.m.	n.m.	n.m.	n.m.	n.m.	n.m.	n.m.	n.m.	n.m.	n.m.	n.m.	n.m.
O95897	OLFM2	extrinsic component of synaptic membrane (GO:0099243)	0	0	0	0	0.77	0.021	0.0061	-0.15	-0.0075	0.94	0.81	0.94	0.81	0.94	0.81	n.m.	n.m.	n.m.	n.m.	n.m.	n.m.	n.m.	n.m.	n.m.	n.m.	n.m.	n.m.	n.m.	n.m.	n.m.	n.m.	n.m.	n.m.	n.m.	n.m.	n.m.	n.m.
Q71U36	TUBA1A	regulation of synapse organization (GO:0050807)	0	0	0	1	0.77	-0.065	-0.061	-0.061	0.076	1	1	0.85	1	0.85	0.85	n.m.	n.m.	n.m.	n.m.	n.m.	n.m.	n.m.	n.m.	n.m.	n.m.	n.m.	n.m.	n.m.	n.m.	n.m.	n.m.	n.m.	n.m.	n.m.	n.m.	n.m.	n.m.
P12830	CDH1	postsynapse (GO:0098794);regulation of protein catabolic process at postsynapse, modulating synaptic transmission (GO:0099576)	0	1	0	0	0.79	-0.021	0.026	-0.16	0.029	0.97	0.97	0.97	0.97	0.98	0.97	n.m.	n.m.	n.m.	n.m.	n.m.	n.m.	n.m.	n.m.	n.m.	n.m.	n.m.	n.m.	n.m.	n.m.	n.m.	n.m.	n.m.	n.m.	n.m.	n.m.	n.m.	n.m.
Q7Z553	MDGA2	regulation of presynapse assembly (GO:1905606);regulation of synaptic membrane adhesion (GO:0099179)	0	0	0	1	0.79	0.075	-0.1	-0.082	0.064	0.78	0.78	0.95	0.95	0.78	0.78	n.m.	n.m.	n.m.	n.m.	n.m.	n.m.	n.m.	n.m.	n.m.	n.m.	n.m.	n.m.	n.m.	n.m.	n.m.	n.m.	n.m.	n.m.	n.m.	n.m.	n.m.	n.m.
O14917	PCDH17	integral component of presynaptic membrane (GO:0099056);integral component of postsynaptic membrane (GO:0099055);synapse adhesion between pre- and post-synapse (GO:0099560)	1	1	0	1	0.8	0.033	-0.065	-0.081	0.041	0.78	0.78	0.95	0.95	0.78	0.78	n.m.	n.m.	n.m.	n.m.	n.m.	n.m.	n.m.	n.m.	n.m.	n.m.	n.m.	n.m.	n.m.	n.m.	n.m.	n.m.	n.m.	n.m.	n.m.	n.m.	n.m.	n.m.
Q92542	NCSTN	integral component of presynaptic membrane (GO:0099056)	1	0	0	0	0.81	-0.0032	-0.015	-0.16	-0.072	0.95	0.89	0.89	0.89	0.89	0.89	0.5	0.13	0.47	0.28	0.38	0.58	0.72	0.58	0.72	0.72	0.72	n.m.	n.m.	n.m.	n.m.	n.m.	n.m.	n.m.	n.m.	n.m.	n.m.	n.m.
Q9C0A0	CNTNAP4	integral component of presynaptic membrane (GO:0099056);regulation of synapse organization (GO:0050807);modulation of chemical synaptic transmission (GO:0050804)	1	0	1	1	0.84	0.016	-0.13	-0.059	-0.063	0.84	0.84	0.84	0.84	0.84	0.98	n.m.	n.m.	n.m.	n.m.	n.m.	n.m.	n.m.	n.m.	n.m.	n.m.	n.m.	n.m.	n.m.	n.m.	n.m.	n.m.	n.m.	n.m.	n.m.	n.m.	n.m.	n.m.
P28799	GRN	maintenance of synapse structure (GO:0099558)	0	0	0	1	0.85	0.053	0.15	-0.009	0.11	0.83	0.83	0.83	0.83	0.85	0.83	n.m.	n.m.	n.m.	n.m.	n.m.	n.m.	n.m.	n.m.	n.m.	n.m.	n.m.	n.m.	n.m.	n.m.	n.m.	n.m.	n.m.	n.m.	n.m.	n.m.	n.m.	n.m.
Q16363	LAMA4	synaptic cleft (GO:0043083)	0	0	0	0	0.85	-0.081	0.019	-0.094	0.041	0.92	0.94	0.92	0.92	0.94	0.92	n.m.	n.m.	n.m.	n.m.	n.m.	n.m.	n.m.	n.m.	n.m.	n.m.	n.m.	n.m.	n.m.	n.m.	n.m.	n.m.	n.m.	n.m.	n.m.	n.m.	n.m.	n.m.
Q8IUK8	CBLN2	regulation of presynapse assembly (GO:1905606)	0	0	0	1	0.87	0.026	-0.057	-0.052	0.081	0.92	0.92	0.92	0.98	0.92	0.92	n.m.	n.m.	n.m.	n.m.	n.m.	n.m.	n.m.	n.m.	n.m.	n.m.	n.m.	n.m.	n.m.	n.m.	n.m.	n.m.	n.m.	n.m.	n.m.	n.m.	n.m.	n.m.
P00747	PLG	trans-synaptic signaling by BDNF, modulating synaptic transmission (GO:0099183)	0	0	1	0	0.88	-0.075	0.05	0.0029	0.033	0.92	0.92	0.92	0.92	0.92	0.92	0.017	-0.0021	-0.13	0.49	-0.13	0.64	0.074	0.64	0.041	0.99	0.028	n.m.	n.m.	n.m.	n.m.	n.m.	n.m.	n.m.	n.m.	n.m.	n.m.	n.m.
O14672	ADAM10	postsynapse (GO:0098794);postsynapse organization (GO:0099173);regulation of neurotransmitter receptor localization to postsynaptic specialization membrane (GO:0098696);protein catabolic process at postsynapse;regulation of postsynapse organization (GO:0099175)	0	1	0	1	0.89	-0.015	-0.06	-0.1	0.0083	0.87	0.87	0.87	0.87	0.87	0.87	n.m.	n.m.	n.m.	n.m.	n.m.	n.m.	n.m.	n.m.	n.m.	n.m.	n.m.	n.m.	n.m.	n.m.	n.m.	n.m.	n.m.	n.m.	n.m.	n.m.	n.m.	n.m.
O43581	SYT7	integral component of presynaptic membrane (GO:0099056);regulation of synaptic vesicle endocytosis (GO:1900242);calcium-dependent activation of synaptic vesicle fusion (GO:0099502)	1	0	0	0	0.9	0.0022	0.034	-0.051	0.091	0.86	0.86	0.86	0.86	0.86	0.86	n.m.	n.m.	n.m.	n.m.	n.m.	n.m.	n.m.	n.m.	n.m.	n.m.	n.m.	n.m.	n.m.	n.m.	n.m.	n.m.	n.m.	n.m.	n.m.	n.m.	n.m.	n.m.
Q02246	CNTN2	anchored component of postsynaptic membrane (GO:0099025)	0	1	0	0	0.91	0.065	-0.027	0.063	0.0044	0.99	0.99	0.99	0.99	0.99	0.99	0.2	0.031	0.26	0.58	0.23	0.43	0.18	0.42	0.42	0.89	0.39	n.m.	n.m.	n.m.	n.m.	n.m.	n.m.	n.m.	n.m.	n.m.	n.m.	n.m.
O94933	SLITRK3	integral component of postsynaptic membrane (GO:0099055);synapse adhesion between pre- and post-synapse (GO:0099560);regulation of presynapse assembly (GO:1905606);regulation of presynapse assembly (GO:1905606);integral component of postsynaptic density membrane (GO:0099061);integral component of postsynaptic specialization membrane (GO:0099060)	0	1	0	1	0.91	-0.015	-0.025	-0.06	0.096	0.97	0.97	0.97	0.97	0.97	0.97	n.m.	n.m.	n.m.	n.m.	n.m.	n.m.	n.m.	n.m.	n.m.	n.m.	n.m.	n.m.	n.m.	n.m.	n.m.	n.m.	n.m.	n.m.	n.m.	n.m.	n.m.	n.m.
P11279	LAMP1	integral component of synaptic vesicle membrane (GO:0030285)	1	0	0	0	0.92	-0.027	0.0068	-0.073	0.034	0.86	0.86	0.86	0.86	0.86	0.86	n.m.	n.m.	n.m.	n.m.	n.m.	n.m.	n.m.	n.m.	n.m.	n.m.	n.m.	n.m.	n.m.	n.m.	n.m.	n.m.	n.m.	n.m.	n.m.	n.m.	n.m.	n.m.
P62820	RAB1A	presynapse (GO:0098793)	1	0	0	0	0.92	0.044	0.14	0.021	0.047	0.99	0.99	0.99	0.99	0.99	0.99	n.m.	n.m.	n.m.	n.m.	n.m.	n.m.	n.m.	n.m.	n.m.	n.m.	n.m.	n.m.	n.m.	n.m.	n.m.	n.m.	n.m.	n.m.	n.m.	n.m.	n.m.	n.m.
Q9H0U4	RAB1B	synapse (GO:0045202)	0	0	0	0	0.92	0.044	0.14	0.021	0.047	0.99	0.99	0.99	0.99	0.99	0.99	n.m.	n.m.	n.m.	n.m.	n.m.	n.m.	n.m.	n.m.	n.m.	n.m.	n.m.	n.m.	n.m.	n.m.	n.m.	n.m.	n.m.	n.m.	n.m.	n.m.	n.m.	n.m.
Q9H4D0	CLSTN2	integral component of postsynaptic density membrane (GO:0099061)	0	1	0	0	0.93	0.044	0.04	-0.041	-0.012	0.98	0.98	0.98	0.98	0.98	0.98	n.m.	n.m.	n.m.	n.m.	n.m.	n.m.	n.m.	n.m.	n.m.	n.m.	n.m.	n.m.	n.m.	n.m.	n.m.	n.m.	n.m.	n.m.	n.m.	n.m.	n.m.	n.m.
Q99523	SORT1	maintenance of synapse structure (GO:0099558)	0	0	0	1	0.93	-0.087	-0.0049	0.0028	-0.068	0.96	0.96	0.96	0.96	0.96	0.96	0.53	0.018	0.31	0.32	0.22	0.55	0.55	0.55	0.97	0.79	0.79	n.m.	n.m.	n.m.	n.m.	n.m.	n.m.	n.m.	n.m.	n.m.	n.m.	n.m.
P35052	GPC1	synapse (GO:0045202)	0	0	0	0	0.95	-0.002	-0.019	-0.082	-0.062	0.91	0.91	0.91	0.91	0.91	0.91	n.m.	n.m.	n.m.	n.m.	n.m.	n.m.	n.m.	n.m.	n.m.	n.m.	n.m.	n.m.	n.m.	n.m.	n.m.	n.m.	n.m.	n.m.	n.m.	n.m.	n.m.	n.m.
P04083	ANXA1	synaptic membrane (GO:0097060)	0	0	0	0	0.99	-0.076	-0.14	-0.18	-0.15	0.98	0.98	0.98	0.98	0.98	0.98	n.m.	n.m.	n.m.	n.m.	n.m.	n.m.	n.m.	n.m.	n.m.	n.m.	n.m.	n.m.	n.m.	n.m.	n.m.	n.m.	n.m.	n.m.	n.m.	n.m.	n.m.	n.m.
O60242	ADGRB3	integral component of postsynaptic density membrane (GO:0099061);regulation of synapse disassembly (GO:1905806);regulation of synapse maturation (GO:0090128)	0	1	0	1	1	0.039	0.031	0.063	0.056	0.97	0.97	0.97	0.97	0.97	0.97	n.m.	n.m.	n.m.	n.m.	n.m.	n.m.	n.m.	n.m.	n.m.	n.m.	n.m.	n.m.	n.m.	n.m.	n.m.	n.m.	n.m.	n.m.	n.m.	n.m.	n.m.	n.m.
Q14833	GRM4	integral component of presynaptic active zone membrane (GO:0099059);presynaptic modulation of chemical synaptic transmission (GO:0099171)	1	0	1	0	n.m.	n.m.	n.m.	n.m.	n.m.	n.m.	n.m.	n.m.	n.m.	n.m.	n.m.	0.97	0.071	-0.048	-0.034	-0.004	0.97	0.97	0.97	0.97	0.97	0.97	n.m.	n.m.	n.m.	n.m.	n.m.	n.m.	n.m.	n.m.	n.m.	n.m.	n.m.
