# Supplementary material for: Synaptic protein CSF levels relate to memory scores in individuals without dementia
Source: Alzheimers Res Ther. 2025 Mar 3;17:56. doi: 10.1186/s13195-025-01703-z (PMC11877693; doi:10.1186/s13195-025-01703-z)
Supplement: Supplementary file 3 — Supplementary Material 3 [file 13195_2025_1703_MOESM3_ESM.xlsx]

## Sheet: Supplementary Table 3
Supplementary Table 3: Summary findings in prodromal AD and non-AD MCI.
	EMIF-AD MBD		ADNI
Finding	Prodromal AD	Non-AD MCI	Prodromal AD	Non-AD MCI
Increased protein levels compared to controls	YWHAE, YWHAH, YWHAZ, NEFL, NRGN, GAP43, TPD52, VAPA, AKR1A1	AKR1A1	NEFL, NRGN	FGA, NEFL
Decreased protein levels compared to controls	NPTX2	n.a.	n.a.	n.a.
Increased protein levels associated with lower immediate recall	APOA4	n.a.	n.a.	n.a.
Decreased protein levels associated with lower immediate recall	CLSTN2, CBLN2, SEMA3F, C1QL3, NPTX2, SORCS3, NRXN3, CNTN2, L1CAM, NRP1, CNTN6, BDNF, VGF, CADM1, ADGRL1, PTPRD, ADGRB3, FRRS1L, EPHA7, SHISA6, LAMP1, NDRG2, LAMA2, CAMK2A, ADAM10, CDH1, CDH11, SRGN	LAMA2	n.a.	NECTIN1, NPTXR, NCSTN, NRXN1, CLSTN3, APP, CNTN2
Increased protein levels associated with lower delayed recall	n.a.	n.a.	CNTN2	n.a.
Decreased protein levels associated with lower delayed recall	SEMA3F, CDH1, EFNB3	NRP2, CDH11	NCAM1	NCSTN
